# Supplementary material for: miR-199a-3p Promotes Adipogenic Differentiation to Aggravate Steroid-Induced Osteonecrosis of Femoral Head via the ITGB8/FAK–ERK/RUNX2 Pathway
Source: Research (Wash D C). 2026 Mar 23;9:1186. doi: 10.34133/research.1186 (PMC13006736; doi:10.34133/research.1186)
Supplement: Supplementary 1 — Supplementary Text Tables S1 to S3 Figs. S1 to S10 [file research.1186.f1.zip]

Archive with 5 entries (5 files):
- Supplementary materials-clean.docx
- Supplementary materials.docx
- Supplementary Table 1.xlsx
- Supplementary Table 2.xlsx
- Supplementary Table 3.xlsx
