# Supplementary material for: miR-199a-3p Promotes Adipogenic Differentiation to Aggravate Steroid-Induced Osteonecrosis of Femoral Head via the ITGB8/FAK–ERK/RUNX2 Pathway
Source: Research (Wash D C). 2026 Mar 23;9:1186. doi: 10.34133/research.1186 (PMC13006736; doi:10.34133/research.1186)
Supplement: Supplementary 1 — Supplementary Text Tables S1 to S3 Figs. S1 to S10 [file research.1186.f1.zip › Supplementary Table 1.xlsx]

## Sheet: Sheet1
Supplementary Table 1. The DE-miRNAs during adipogenic differentiation
miRNA	adj.P.Val	logFC	Expression after adipogenic diffrentiation
hsa-miR-101	1.99e-05	2.46156	Up-regulation
hsa-miR-29c	6e-05	2.41655	Up-regulation
hsa-miR-2114	0.014775	1.92075	Up-regulation
hsa-miR-29b	0.0002625	1.6053	Up-regulation
hsa-let-7b	0.008665	1.58089	Up-regulation
hsa-miR-30b	2.77e-05	1.49619	Up-regulation
hsa-miR-26a	2.77e-05	1.46913	Up-regulation
hsa-miR-190	0.0001383	1.4492	Up-regulation
hsa-miR-26b	2.77e-05	1.36293	Up-regulation
hsa-miR-30c	9.92e-05	1.32816	Up-regulation
hsa-miR-30a	0.0002392	1.29732	Up-regulation
hsa-miR-129-3p	2.77e-05	1.29225	Up-regulation
hsa-miR-10b	5.82e-05	1.26714	Up-regulation
hsa-miR-30d	8.4e-05	1.20487	Up-regulation
hsa-miR-374a	7.13e-05	1.159	Up-regulation
hsa-miR-32	0.0005598	1.1536	Up-regulation
hsa-miR-365	0.0002353	1.13063	Up-regulation
hsa-miR-320b	3.38e-05	1.12964	Up-regulation
hsa-miR-191	0.000291	1.10314	Up-regulation
hsa-miR-29a	6e-05	1.10248	Up-regulation
hsa-miR-125a-5p	0.0008755	1.09278	Up-regulation
hsa-miR-374b	0.0001165	1.09269	Up-regulation
hsa-miR-34a	0.0026097	1.08895	Up-regulation
hsa-miR-320c	2.77e-05	1.08686	Up-regulation
hsa-miR-320e	2.77e-05	1.07795	Up-regulation
hsa-miR-193b	9e-05	1.07794	Up-regulation
hsa-miR-652	0.0003973	1.06779	Up-regulation
hsa-miR-320a	2.77e-05	1.0606	Up-regulation
hsa-miR-320d	2.77e-05	1.05914	Up-regulation
hsa-miR-186	0.0001291	1.04274	Up-regulation
hsa-miR-3607-3p	0.000256	0.999707	Up-regulation
hsa-miR-4328	0.0220276	0.963664	Up-regulation
hsa-miR-1297	0.0001287	0.960444	Up-regulation
hsa-miR-21-5p	0.0006188	0.956795	Up-regulation
hsa-miR-145	0.0276554	0.936102	Up-regulation
hsa-miR-30e	0.0001291	0.931973	Up-regulation
hsa-let-7a	0.0013645	0.93088	Up-regulation
hsa-let-7g	0.0016516	0.923884	Up-regulation
hsa-miR-23c	0.0006011	0.917087	Up-regulation
hsa-miR-199a-5p	0.0031506	0.91403	Up-regulation
hsa-let-7f	0.001052	0.90894	Up-regulation
hsa-miR-195	0.0132282	0.907785	Up-regulation
hsa-miR-328	3.38e-05	0.907476	Up-regulation
hsa-miR-1469	0.0273407	0.905095	Up-regulation
hsa-miR-214	0.0023296	0.879882	Up-regulation
hsa-miR-103a	0.0001001	0.869748	Up-regulation
hsa-miR-27b-3p	0.0086814	0.859624	Up-regulation
hsa-miR-497	0.0030324	0.858068	Up-regulation
hsa-miR-3133	0.0003881	0.857651	Up-regulation
hsa-let-7d	0.0017654	0.855999	Up-regulation
hsa-miR-15a	0.0001204	0.854331	Up-regulation
hsa-miR-224	0.0011735	0.830026	Up-regulation
hsa-miR-452	0.0038075	0.826162	Up-regulation
hsa-miR-600	0.000291	0.825147	Up-regulation
hsa-miR-4284	0.000607	0.819941	Up-regulation
hsa-miR-374c	0.0003059	0.808802	Up-regulation
hsa-miR-455-3p	0.0014944	0.802357	Up-regulation
hsa-miR-2115-3p	0.0002859	0.802151	Up-regulation
hsa-miR-98	0.0011674	0.801857	Up-regulation
hsa-miR-3647-3p	0.0002038	0.788134	Up-regulation
hsa-miR-3607-5p	0.0002725	0.787611	Up-regulation
hsa-miR-107	0.0005252	0.780123	Up-regulation
hsa-miR-362-3p	0.0002392	0.777324	Up-regulation
hsa-let-7c	0.0056264	0.748945	Up-regulation
hsa-miR-194	0.001052	0.732971	Up-regulation
hsa-miR-4289	0.000607	0.731524	Up-regulation
hsa-miR-19b	0.0005162	0.714388	Up-regulation
hsa-miR-16	0.0002098	0.701311	Up-regulation
hsa-miR-196a-5p	0.0025096	0.690614	Up-regulation
hsa-miR-33a	0.022565	0.688241	Up-regulation
hsa-let-7e	0.002901	0.683618	Up-regulation
hsa-miR-148b	0.0001204	0.683263	Up-regulation
hsa-miR-29c-3p	0.0002098	0.681965	Up-regulation
hsa-miR-92a	0.0017897	0.680466	Up-regulation
hsa-miR-3647-5p	0.0002576	0.67749	Up-regulation
hsa-miR-4262	0.0014981	0.667253	Up-regulation
hsa-miR-1914	0.0022432	0.658378	Up-regulation
hsa-miR-3195	0.0026353	0.657893	Up-regulation
hsa-miR-361-5p	0.004339	0.648455	Up-regulation
hsa-miR-3142	0.001052	0.639911	Up-regulation
hsa-miR-199a-3p	0.006416	0.635314	Up-regulation
hsa-miR-151-5p	0.0003002	0.63487	Up-regulation
hsa-let-7i	0.003249	0.630976	Up-regulation
hsa-miR-10a	0.000291	0.628737	Up-regulation
hsa-miR-28-5p	0.000291	0.628674	Up-regulation
hsa-miR-339-5p	0.0007294	0.620864	Up-regulation
hsa-miR-769-5p	0.0002625	0.614216	Up-regulation
hsa-miR-152	0.0003067	0.58901	Up-regulation
hsa-miR-155	0.0029179	-0.590114	Down-regulation
hsa-miR-181d	0.0070068	-0.592308	Down-regulation
hsa-miR-1973	0.0073317	-0.593101	Down-regulation
hsa-miR-665	0.020222	-0.605058	Down-regulation
hsa-miR-137-3p	0.001052	-0.607818	Down-regulation
hsa-miR-7	0.0109084	-0.608811	Down-regulation
hsa-miR-1275	0.0041929	-0.610957	Down-regulation
hsa-miR-221-3p	0.0007102	-0.635209	Down-regulation
hsa-miR-340	0.0006315	-0.648916	Down-regulation
hsa-miR-411-3p	0.0072675	-0.652347	Down-regulation
hsa-miR-23a-3p	0.0014887	-0.665109	Down-regulation
hsa-let-7a-2-3p	0.0004032	-0.690873	Down-regulation
hsa-miR-3651	0.0026482	-0.704123	Down-regulation
hsa-miR-3182	0.0060883	-0.72816	Down-regulation
hsa-miR-431	0.0002552	-0.7294	Down-regulation
hsa-miR-431-3p	0.0007365	-0.730927	Down-regulation
hsa-miR-31-3p	0.0133977	-0.742923	Down-regulation
hsa-miR-27a-3p	0.0026326	-0.759062	Down-regulation
hsa-miR-4297	0.0050588	-0.852178	Down-regulation
hsa-miR-221	0.0012499	-0.905947	Down-regulation
hsa-miR-21-3p	0.004339	-0.92405	Down-regulation
hsa-miR-4288	0.0008755	-1.02156	Down-regulation
hsa-miR-125b-1-3p	0.0013173	-1.04114	Down-regulation
hsa-miR-29b-1-3p	0.0026186	-1.16096	Down-regulation
hsa-miR-222	2.77e-05	-1.25148	Down-regulation
hsa-miR-1285	0.0005598	-1.38532	Down-regulation
hsa-miR-183-5p	0.002346	-1.49128	Down-regulation
hsa-miR-22-3p	0.0023296	-1.98617	Down-regulation
hsa-miR-222-3p	0.0016925	-2.02746	Down-regulation
