# Supplementary material for: miR-199a-3p Promotes Adipogenic Differentiation to Aggravate Steroid-Induced Osteonecrosis of Femoral Head via the ITGB8/FAK–ERK/RUNX2 Pathway
Source: Research (Wash D C). 2026 Mar 23;9:1186. doi: 10.34133/research.1186 (PMC13006736; doi:10.34133/research.1186)
Supplement: Supplementary 1 — Supplementary Text Tables S1 to S3 Figs. S1 to S10 [file research.1186.f1.zip › Supplementary Table 2.xlsx]

## Sheet: Sheet1
Supplementary Table 2. Common targets of miR-199a-3p in human, rat, and mouse
KLHL3
SERPINE2
TMSB4X
NLK
QKI
VAMP3
GNA12
PAK4
BCAR3
NOVA1
PON2
CD2AP
CISD2
MCFD2
CD151
MAP3K4
CELSR2
CFL2
SCD
FGF7
C9orf40
LPAR4
KIAA0319L
ITPK1
FAM60A
ADAMTSL3
ARL15
UBE2W
ITGB8
LLGL2
PHYHIPL
G3BP2
ZHX1
RPS6KA6
RNF14
PIK3CB
KTN1
CDK17
FUBP1
AK4
CEP85L
FXR1
ZBTB18
PPP2R5E
ADAMTS3
SNN
CELF2
CNOT7
CBLB
LCOR
DPF3
RORB
PNRC1
SEC16B
KDM6A
PPP2R2A
PLEKHA3
SLC39A10
GNPTAB
NID2
ESRP1
TMEM62
CPEB4
C1orf21
ACVR2A
FOXQ1
RB1
CCDC85C
ALX4
NFIA
KATNBL1
CHAD
SEMA3A
APLP2
RAPGEF4
CXXC5
NET1
SRR
VLDLR
PVRL3
NEDD4
MTOR
CCDC88A
LRRC1
ERBB4
DDIT4
NACC2
PTPN3
KDM3A
LIN28B
SLC38A1
FLRT3
CITED2
TGIF2
DDHD1
ANKRD44
MEIS2
MAP3K5
PDE7A
RAP2A
EDEM3
ATAD1
AEBP2
CDK5R1
ZNF217
PDE4B
RBM47
ZHX2
PSD2
ARHGEF3
TRA2B
TUBGCP3
DCBLD2
WDR47
ITGA3
TXLNG
FAM49B
PTPRU
CD44
SP1
YWHAE
NUTF2
PLAG1
PDS5A
DNMT3A
IKZF4
ST6GAL2
IFFO2
NACC1
PHLPP2
LIN54
ADAM10
CHSY3
SLITRK6
ZBTB43
ANKRD17
IPPK
SMOC1
TMEM170A
RUNX1
PDE7B
DTNA
MDGA2
ENOX2
ITGA1
TANC1
ARID4B
PPM1B
SUMO3
CALU
MED12L
GOLGA4
TACC2
WNT9A
TAOK1
MAPK8
AC073610.5
IQGAP2
AREL1
PLEKHH1
PHF6
PDGFRA
ITGA8
CBLL1
GPBP1L1
CELF1
C2orf49
YWHAG
ACVR1C
PLCB1
DLX2
FN1
ABCA1
ZKSCAN1
WAPAL
ZEB1
STC2
HIPK3
MFSD6
EGR1
ITGA6
MMP24
BRWD3
MVB12B
MYO10
ABHD4
RFX3
PTPRF
CRIM1
HIC2
ADARB1
LONRF3
UBE2H
KDM5A
GGNBP2
MKRN1
RNF216
GOLIM4
SP6
NRF1
PCDH17
CDC42SE1
PHPT1
NDE1
FBXW11
IREB2
RREB1
DIO2
PTPRG
ADD3
ZNF740
C6orf62
TSPAN14
PGRMC2
ARHGAP20
SLC7A1
KLF12
LOX
NAA25
EPAS1
ZNF710
LMAN2
CSNK1A1
ETNK1
EBF1
ARHGEF12
PPAP2B
MAP3K2
USP6
TMEM200B
EML4
PPP1R9A
B3GAT2
LRP2
CAV2
ATXN7L1
CREBRF
LZTS3
GFPT2
SCUBE3
TWIST1
ZBTB10
SLC23A2
FAM53B
SH3GLB1
ZBTB4
PURA
RP1-170O19.20
BBX
TPPP
THRA
ACVR2B
COL12A1
HOXA9
PURG
GNAS
PCBP4
KLF7
ZBTB20
NCOA1
MMP16
POU2F1
INO80D
FIGN
RFX7
MAPRE1
SETD6
SYPL1
ANKRD13C
MECP2
MLLT6
KCMF1
NUFIP2
REPS2
KMT2A
SLC30A1
SUZ12
MSH6
PRDM16
PPARGC1B
SESN3
ATAD2B
VANGL1
DDR2
SIK2
FGL2
SOCS7
NAP1L1
UBE2J1
NDUFB9
WNK1
RAPH1
NOL7
ATP1B
