# Supplementary material for: miR-199a-3p Promotes Adipogenic Differentiation to Aggravate Steroid-Induced Osteonecrosis of Femoral Head via the ITGB8/FAK–ERK/RUNX2 Pathway
Source: Research (Wash D C). 2026 Mar 23;9:1186. doi: 10.34133/research.1186 (PMC13006736; doi:10.34133/research.1186)
Supplement: Supplementary 1 — Supplementary Text Tables S1 to S3 Figs. S1 to S10 [file research.1186.f1.zip › Supplementary Table 3.xlsx]

## Sheet: Sheet1
Supplementary Table 3. The DEGs during adipogenic differentiation
Gene.symbol	P.Value	logFC	Expression after adipogenic diffrentiation
THRSP	3.31e-06	10.9	Up-regulation
ACSL1	1.32e-05	9.5	Up-regulation
ADIPOQ	6.28e-07	9.33	Up-regulation
CHI3L2	8.12e-05	9.11	Up-regulation
ACACB	7.09e-06	9.1	Up-regulation
AOC3	6.93e-06	9.08	Up-regulation
FKBP5	1.12e-05	8.84	Up-regulation
TIMP4	3.37e-06	8.71	Up-regulation
WNT4	8.43e-05	8.44	Up-regulation
RAB27B	4.54e-05	8.27	Up-regulation
ALDH1L1	0.000132	7.92	Up-regulation
CFD	7.45e-05	7.64	Up-regulation
SYN2	0.000283	7.64	Up-regulation
MAP4K4	0.000712	7.57	Up-regulation
PTGFR	0.000332	7.45	Up-regulation
LUC7L3	0.000142	7.41	Up-regulation
WNK1	0.00113	7.41	Up-regulation
IGFBP3	0.000307	7.36	Up-regulation
ETV7	0.000443	7.3	Up-regulation
HCP5	8.15e-06	7.21	Up-regulation
SMOC2	1.28e-05	7.08	Up-regulation
PHLDB2	0.000114	7.04	Up-regulation
DYDC1	0.000393	7.03	Up-regulation
LPL	6.52e-05	6.75	Up-regulation
PCK1	9.73e-06	6.7	Up-regulation
FABP4	5.89e-06	6.57	Up-regulation
LOC100509457///HLA-DQA1	0.000748	6.31	Up-regulation
GMFG	0.00145	6.23	Up-regulation
PRELID2	3.76e-05	6.16	Up-regulation
ADCY4	1.35e-05	6.13	Up-regulation
CA8	0.000489	6.12	Up-regulation
ARNTL2	0.000437	6.09	Up-regulation
HCG18	0.000366	6.02	Up-regulation
KRT19	0.000733	5.99	Up-regulation
HLA-DQB1	0.000144	5.96	Up-regulation
LOC100996506///RETSAT	0.000882	5.87	Up-regulation
CRHR1	0.00946	5.85	Up-regulation
SCD	2.71e-06	5.78	Up-regulation
P2RY12	0.000102	5.72	Up-regulation
STOM	0.000643	5.63	Up-regulation
ERVW-1	1.49e-05	5.57	Up-regulation
GPX5	0.000274	5.56	Up-regulation
ST6GALNAC2	0.00132	5.41	Up-regulation
SUGCT	0.00421	5.33	Up-regulation
IKZF2	0.000175	5.29	Up-regulation
CRYAB	5.76e-05	5.27	Up-regulation
TF	0.000584	5.23	Up-regulation
PLIN4	2.69e-05	5.18	Up-regulation
LOC100996809///HLA-DRB4///HLA-DRB1	0.000193	5.16	Up-regulation
IFI30///PIK3R2	0.000383	5.16	Up-regulation
LOC101929413	0.000484	5.13	Up-regulation
DOCK9	0.00135	5.11	Up-regulation
KPNB1	0.00714	5.1	Up-regulation
CDH16	0.00111	5.09	Up-regulation
MAGEC3	0.0255	5.07	Up-regulation
TNFSF8	0.000247	5.04	Up-regulation
SPOCK3	0.000353	5.01	Up-regulation
FABP5	2.55e-05	4.94	Up-regulation
PAX8	0.00194	4.91	Up-regulation
MKL1	0.00122	4.86	Up-regulation
L2HGDH	0.000539	4.78	Up-regulation
FAM20C	0.00079	4.78	Up-regulation
GAP43	1.79e-05	4.77	Up-regulation
MILR1	0.00458	4.77	Up-regulation
FASN	0.00128	4.72	Up-regulation
SBSPON	0.0163	4.72	Up-regulation
NDP	8.34e-05	4.71	Up-regulation
BASP1	0.0058	4.71	Up-regulation
WIPF1	0.0035	4.69	Up-regulation
IL17RD	0.000448	4.68	Up-regulation
ARNT	0.00688	4.68	Up-regulation
HSD11B2	0.000913	4.67	Up-regulation
ANK1	0.000102	4.66	Up-regulation
LOC101927354	0.00587	4.66	Up-regulation
RUNX2	0.000396	4.65	Up-regulation
LOC105374587	0.000789	4.58	Up-regulation
PIK3C2B	0.00123	4.54	Up-regulation
SGCG	1.48e-05	4.53	Up-regulation
URB1	0.000854	4.5	Up-regulation
CASKIN1	0.00543	4.45	Up-regulation
GPBAR1	0.000314	4.42	Up-regulation
DDX60	0.00724	4.38	Up-regulation
LOC100506371	0.0142	4.32	Up-regulation
ATF7IP	0.0163	4.31	Up-regulation
LNPEP	0.000964	4.3	Up-regulation
MSS51	0.000335	4.27	Up-regulation
DNM1	0.000377	4.25	Up-regulation
BNC2	0.000729	4.24	Up-regulation
GPX3	0.00101	4.24	Up-regulation
NMNAT2	0.00385	4.24	Up-regulation
KRT13	0.00202	4.23	Up-regulation
MAU2	0.000984	4.21	Up-regulation
GPD1	0.000221	4.2	Up-regulation
TIAM1	0.000866	4.19	Up-regulation
SERPINI2	0.00234	4.19	Up-regulation
LOC102725271///NTM	6.43e-05	4.18	Up-regulation
ABCB6	0.00129	4.16	Up-regulation
ZBTB16	4.3e-05	4.14	Up-regulation
APOBEC3C	0.0177	4.13	Up-regulation
ATP5S	0.00285	4.12	Up-regulation
LOC729970	0.00607	4.12	Up-regulation
SMARCE1	0.034	4.11	Up-regulation
NETO2	0.00244	4.1	Up-regulation
LSAMP	0.00223	4.09	Up-regulation
FRG2EP	0.00864	4.09	Up-regulation
CSGALNACT2	0.0112	4.09	Up-regulation
PHEX	0.00117	4.08	Up-regulation
LGMN	0.0127	4.08	Up-regulation
IGF2BP3	0.000431	4.07	Up-regulation
UBD///GABBR1	0.0341	4.07	Up-regulation
DHCR24	0.000412	4.04	Up-regulation
HOXA3	0.00207	4.01	Up-regulation
TUSC3	0.0219	4.01	Up-regulation
SLC7A2	0.0262	4.01	Up-regulation
SORT1	0.00017	4	Up-regulation
LINC01512	0.00117	4	Up-regulation
LOC101929777///WNT3	0.0306	4	Up-regulation
LINC00265	0.00368	3.99	Up-regulation
AQP11	0.00128	3.98	Up-regulation
TRIB2	0.00321	3.96	Up-regulation
DNAH1	0.00681	3.96	Up-regulation
KIAA0040	0.000161	3.93	Up-regulation
RETSAT	0.00188	3.93	Up-regulation
NPC1	0.00505	3.93	Up-regulation
ANKH	0.000612	3.92	Up-regulation
GNRH1	0.00113	3.91	Up-regulation
MEGF6	0.00161	3.91	Up-regulation
ALPPL2///ALPP	0.0348	3.91	Up-regulation
THBD	0.000803	3.9	Up-regulation
TYMS	0.031	3.9	Up-regulation
KIAA1217	0.003	3.89	Up-regulation
LINC01361	0.00325	3.88	Up-regulation
LOC283788	0.00204	3.86	Up-regulation
LOC101060835///LOC100996809///HLA-DRB4///HLA-DRB3///HLA-DRB1///HLA-DQB1	4.69e-05	3.84	Up-regulation
WNT2	0.0122	3.84	Up-regulation
IL13RA2	0.00156	3.83	Up-regulation
DR1	0.00697	3.83	Up-regulation
MGC57346///CRHR1-IT1	0.0164	3.83	Up-regulation
FARSA	0.0214	3.83	Up-regulation
JCHAIN	9.93e-05	3.81	Up-regulation
MLN	0.00456	3.79	Up-regulation
PWRN2	0.0017	3.78	Up-regulation
NFKBIA	0.00251	3.78	Up-regulation
SYBU	0.0194	3.77	Up-regulation
ORAOV1	0.000216	3.75	Up-regulation
CCL26	0.00312	3.75	Up-regulation
PEX5L	0.000169	3.73	Up-regulation
VPS50	0.000228	3.73	Up-regulation
CHRNA3	0.00608	3.73	Up-regulation
MMP1	0.011	3.73	Up-regulation
AGAP11	0.00197	3.71	Up-regulation
LXN	0.000452	3.69	Up-regulation
SLC26A4-AS1	0.00218	3.69	Up-regulation
PP12708	0.00351	3.69	Up-regulation
ZNF227	0.000922	3.68	Up-regulation
CNTFR-AS1	4.94e-05	3.67	Up-regulation
LGR4	0.000749	3.66	Up-regulation
RCAN3	0.0146	3.65	Up-regulation
SLC8A1-AS1	0.00172	3.64	Up-regulation
CDC42SE1	0.0027	3.63	Up-regulation
NIN	0.00318	3.63	Up-regulation
RTP4	0.00281	3.62	Up-regulation
PSG9	0.0166	3.62	Up-regulation
FAM9B	0.0172	3.62	Up-regulation
PRKAG2-AS1	0.000206	3.61	Up-regulation
ANKRD10-IT1	0.00607	3.61	Up-regulation
MYH11	0.0125	3.61	Up-regulation
GAL	0.000747	3.6	Up-regulation
TP53I11	0.00381	3.6	Up-regulation
TNFAIP8L3	0.00339	3.58	Up-regulation
TMEM44	0.000861	3.56	Up-regulation
LINC00587	0.00246	3.55	Up-regulation
KDSR	0.00537	3.55	Up-regulation
LOC102724927	0.00315	3.54	Up-regulation
HTR2A	0.000244	3.53	Up-regulation
PPM1E	0.00868	3.53	Up-regulation
LINC01096	0.0122	3.53	Up-regulation
ACTR2	0.0156	3.53	Up-regulation
FLJ37035	0.00181	3.52	Up-regulation
SUN1	0.00538	3.52	Up-regulation
ABI3BP	0.000835	3.51	Up-regulation
SERPINB4	0.000585	3.49	Up-regulation
MIS18BP1	0.00171	3.49	Up-regulation
PACS2	0.0284	3.49	Up-regulation
VAT1L	0.00398	3.48	Up-regulation
HES6	0.0117	3.47	Up-regulation
SLC25A4	0.0126	3.46	Up-regulation
CACNB1	0.0228	3.46	Up-regulation
SULT1C2	8.67e-05	3.45	Up-regulation
CALHM2	0.00211	3.45	Up-regulation
WFS1	0.00978	3.44	Up-regulation
NFE2L3	0.000309	3.43	Up-regulation
GALNTL5	0.00109	3.43	Up-regulation
GPR161	0.00408	3.42	Up-regulation
MYL6B	0.0222	3.42	Up-regulation
GINS2	0.0114	3.41	Up-regulation
ULK4	0.0292	3.41	Up-regulation
DRP2	0.00126	3.4	Up-regulation
LOC100287290	0.000573	3.39	Up-regulation
ROPN1	0.00206	3.39	Up-regulation
C11orf87	0.00259	3.39	Up-regulation
MBTD1	0.0121	3.39	Up-regulation
SMNP	0.0186	3.39	Up-regulation
TAP2	0.00411	3.38	Up-regulation
OPRPN	0.000277	3.37	Up-regulation
GOLM1	0.00282	3.37	Up-regulation
LOC101060391	0.000434	3.35	Up-regulation
EGR2	0.000335	3.34	Up-regulation
CRISP1	0.00263	3.34	Up-regulation
FAM76B	0.00705	3.33	Up-regulation
NT5E	0.000448	3.32	Up-regulation
NTS	0.00204	3.32	Up-regulation
FZD4	0.000122	3.31	Up-regulation
CHP1	0.00218	3.31	Up-regulation
CBX3	0.00919	3.31	Up-regulation
LAMA4	0.0338	3.31	Up-regulation
LRRC4	0.00716	3.3	Up-regulation
HGF	0.0142	3.3	Up-regulation
SPRY4-IT1	0.000152	3.29	Up-regulation
TXLNGY	0.00226	3.29	Up-regulation
SAT1	0.00256	3.29	Up-regulation
KCNQ5	0.00259	3.29	Up-regulation
MSANTD3-TMEFF1///TMEFF1	0.00198	3.28	Up-regulation
SCN2A	0.00759	3.28	Up-regulation
ENG	0.000402	3.27	Up-regulation
COL14A1	0.00334	3.27	Up-regulation
NDUFS7	0.00672	3.27	Up-regulation
SCARB1	0.0151	3.27	Up-regulation
IKZF3	0.0228	3.27	Up-regulation
RAD54L2	0.000504	3.26	Up-regulation
CNTNAP1	0.00229	3.26	Up-regulation
HLA-DRB1	0.000336	3.25	Up-regulation
DENND1B	0.0181	3.25	Up-regulation
PLG	0.0268	3.25	Up-regulation
ZNF662	0.0306	3.25	Up-regulation
PIR-FIGF///FIGF	0.00236	3.24	Up-regulation
C17orf53	0.0275	3.24	Up-regulation
ANKRD29	6.96e-05	3.22	Up-regulation
ZDHHC11	0.0143	3.22	Up-regulation
POP5	0.015	3.22	Up-regulation
FAM205C	0.0212	3.21	Up-regulation
TMEM170B	0.0328	3.21	Up-regulation
ATG2B	0.00261	3.2	Up-regulation
LOC101930404///SNORD116-28///SNORD115-26///SNORD115-13///SNORD115-7///SNORD116-22///SNORD116-4///PWARSN///SNORD107///SNRPN///IPW	0.00744	3.2	Up-regulation
OLFM1	0.000275	3.19	Up-regulation
IKZF4	0.00228	3.19	Up-regulation
CHPT1	0.00805	3.19	Up-regulation
ACVR1C	0.0144	3.19	Up-regulation
RHOB	0.00119	3.18	Up-regulation
LST1	0.00195	3.18	Up-regulation
ZNF451	0.0073	3.18	Up-regulation
WNT5A	0.00174	3.17	Up-regulation
NMB	0.00582	3.17	Up-regulation
AHRR	0.00591	3.17	Up-regulation
GTF3C3	0.0111	3.17	Up-regulation
LOC727820	0.0174	3.17	Up-regulation
CPA2	0.0206	3.17	Up-regulation
LOC100505555///ZNF846	0.0212	3.17	Up-regulation
CFI	0.00019	3.16	Up-regulation
LOC101928422///TCAF2P1///TCAF2	0.00335	3.15	Up-regulation
KMT2E	0.00847	3.15	Up-regulation
FAM19A5	0.00977	3.15	Up-regulation
EFNA5	0.014	3.15	Up-regulation
OR2H2	0.0315	3.15	Up-regulation
HADH	0.00108	3.14	Up-regulation
SPATA7	0.0145	3.14	Up-regulation
SLF2	0.0013	3.13	Up-regulation
TRPM8	0.00511	3.13	Up-regulation
GNA14	0.0112	3.13	Up-regulation
PLEKHG3	0.00339	3.12	Up-regulation
DST	0.0103	3.12	Up-regulation
WWTR1	0.0106	3.12	Up-regulation
GALNT13	0.0151	3.12	Up-regulation
SCARA3	0.00017	3.11	Up-regulation
ELK3	0.00156	3.11	Up-regulation
YPEL4	0.0309	3.1	Up-regulation
SORBS1	0.000402	3.09	Up-regulation
TNK2	0.00105	3.09	Up-regulation
PHOSPHO2	0.00827	3.09	Up-regulation
ZNF782	0.0111	3.09	Up-regulation
GLUL	0.000291	3.08	Up-regulation
CHIA	0.0101	3.08	Up-regulation
LINC01539	0.0258	3.08	Up-regulation
CTBP2	0.0291	3.08	Up-regulation
KLRC4-KLRK1///KLRK1	0.000464	3.07	Up-regulation
AHNAK2	0.0039	3.07	Up-regulation
TXNDC2	0.00553	3.07	Up-regulation
CLEC2L	0.016	3.07	Up-regulation
HEBP2	0.0182	3.07	Up-regulation
HS6ST2	0.0186	3.07	Up-regulation
OR8D1	0.0022	3.06	Up-regulation
DEPDC7	0.013	3.05	Up-regulation
ABCA17P	0.03	3.05	Up-regulation
THRIL///BRI3BP	0.00296	3.02	Up-regulation
LOC101927746	0.00538	3.02	Up-regulation
LVRN	0.00548	3.02	Up-regulation
LOC101927699	0.000123	3.01	Up-regulation
HS3ST2	0.00064	3.01	Up-regulation
P3H3	0.00196	3.01	Up-regulation
TNRC6C	0.0111	3.01	Up-regulation
MMP28	0.0009	3	Up-regulation
GPX2	0.0012	3	Up-regulation
CLYBL	0.00282	3	Up-regulation
PAX2	0.0226	3	Up-regulation
GCDH	0.00575	2.99	Up-regulation
MBOAT2	0.0105	2.99	Up-regulation
BMPR2	0.02	2.99	Up-regulation
FPR3	0.000965	2.98	Up-regulation
PLAUR	0.0046	2.98	Up-regulation
LOC340581	0.00096	2.97	Up-regulation
LOC284930	0.00214	2.97	Up-regulation
DSC3	0.00632	2.97	Up-regulation
ZNF81	0.027	2.97	Up-regulation
ZNF836	0.00587	2.96	Up-regulation
CYYR1	0.00591	2.96	Up-regulation
STAU2-AS1	0.00739	2.96	Up-regulation
EDC3	0.0122	2.96	Up-regulation
EPM2A	0.0237	2.96	Up-regulation
MESP1	0.00142	2.95	Up-regulation
FCGR2A	0.00231	2.95	Up-regulation
ESYT3	0.00737	2.95	Up-regulation
PDCD4-AS1	0.0149	2.95	Up-regulation
ST7-AS2	0.0307	2.95	Up-regulation
ARMC9	0.0024	2.94	Up-regulation
ARMCX4	0.00587	2.94	Up-regulation
PRKAA1	0.00556	2.93	Up-regulation
SOX10	0.0109	2.93	Up-regulation
YWHAEP7	0.016	2.93	Up-regulation
ARL5B	0.0347	2.93	Up-regulation
RAB39B	0.0019	2.92	Up-regulation
ECHDC3	0.00486	2.92	Up-regulation
MRM1	0.0288	2.92	Up-regulation
MTHFD2	0.00164	2.91	Up-regulation
AGO3	0.00961	2.91	Up-regulation
FAM122C	0.000638	2.9	Up-regulation
CYTIP	0.00127	2.9	Up-regulation
ZFYVE28	0.00143	2.9	Up-regulation
POLR2A	0.00428	2.9	Up-regulation
SULT1E1	0.0128	2.9	Up-regulation
EDA	0.0197	2.9	Up-regulation
CDCP1	0.000475	2.89	Up-regulation
HSD11B1	0.000615	2.89	Up-regulation
LRRC3///LRRC3DN	0.0017	2.89	Up-regulation
YKT6	0.00716	2.89	Up-regulation
NUDT21	0.0211	2.89	Up-regulation
LOC100506472	0.0338	2.89	Up-regulation
LOC105374768	0.0139	2.88	Up-regulation
CCDC105	0.0212	2.88	Up-regulation
ERCC6L2	0.000862	2.87	Up-regulation
LOC101928123	0.0104	2.87	Up-regulation
KDELC1	0.015	2.87	Up-regulation
C14orf37	0.0355	2.87	Up-regulation
LOC101060835///HLA-DQB1	0.00074	2.86	Up-regulation
LYSMD4	0.0128	2.86	Up-regulation
SNX29P2	0.0297	2.86	Up-regulation
ETV1	0.00037	2.85	Up-regulation
KCNE3	0.00692	2.85	Up-regulation
MYCL	0.012	2.85	Up-regulation
MYSM1	0.0262	2.85	Up-regulation
UNC5B-AS1	0.000667	2.84	Up-regulation
LOC101060019	0.000879	2.84	Up-regulation
PSIP1	0.0015	2.84	Up-regulation
PDXK	0.00587	2.84	Up-regulation
CHD5	0.00781	2.84	Up-regulation
ANKRD28	0.00791	2.84	Up-regulation
ALG3	0.016	2.84	Up-regulation
CENPN	0.0196	2.84	Up-regulation
SEMA6D	0.00204	2.83	Up-regulation
MYH15	0.00403	2.83	Up-regulation
HAPLN2	0.0173	2.83	Up-regulation
ASMT	0.0223	2.83	Up-regulation
HMGA2	0.000344	2.82	Up-regulation
ZNF280B	0.00241	2.82	Up-regulation
TRIM14	0.00306	2.82	Up-regulation
DDX43	0.0036	2.82	Up-regulation
LINC00964	0.00636	2.82	Up-regulation
TSC22D2	0.0109	2.82	Up-regulation
TUBG1	0.0203	2.82	Up-regulation
PSMD11	0.0225	2.82	Up-regulation
SEZ6L2	0.00132	2.81	Up-regulation
GTF2H5	0.00153	2.81	Up-regulation
GPM6A	0.00806	2.81	Up-regulation
DYNC2H1	0.0104	2.81	Up-regulation
FAXDC2	0.0105	2.81	Up-regulation
GATA5	0.00362	2.8	Up-regulation
GALNT6	0.00686	2.8	Up-regulation
B4GALNT3	0.0199	2.8	Up-regulation
KCNK3	0.0228	2.8	Up-regulation
ASTN2	0.0263	2.8	Up-regulation
SSSCA1-AS1	0.000654	2.79	Up-regulation
WNT10A	0.00151	2.79	Up-regulation
SYTL5	0.00159	2.79	Up-regulation
RFX4	0.00223	2.79	Up-regulation
IGK///IGKC	0.00325	2.79	Up-regulation
FAM207A	0.0277	2.79	Up-regulation
ADAMTS9	0.00142	2.78	Up-regulation
HEPH	0.00264	2.78	Up-regulation
ETFBKMT	0.00835	2.78	Up-regulation
LOC102546226	0.0224	2.78	Up-regulation
PENK	0.0012	2.77	Up-regulation
MAOB	0.00211	2.77	Up-regulation
TSPAN13	0.00488	2.77	Up-regulation
ODF4	0.00591	2.77	Up-regulation
APLN	0.00628	2.77	Up-regulation
MYL5	0.00747	2.77	Up-regulation
SV2C	0.0119	2.77	Up-regulation
PDE4DIP	0.0134	2.77	Up-regulation
CDC42EP4	0.0183	2.77	Up-regulation
FCGR2B	0.0295	2.77	Up-regulation
BRWD3	0.00312	2.76	Up-regulation
FHL2	0.011	2.76	Up-regulation
CPM	0.000323	2.75	Up-regulation
CD37	0.000811	2.75	Up-regulation
SP2	0.00204	2.75	Up-regulation
TOX3	0.00665	2.75	Up-regulation
LOC55338	0.0071	2.75	Up-regulation
ADAM3B	0.00821	2.75	Up-regulation
KRTAP1-1	0.0114	2.75	Up-regulation
HPX	0.0123	2.75	Up-regulation
MYRF	0.0232	2.75	Up-regulation
LOC101929657	0.00714	2.74	Up-regulation
ADH4	0.0115	2.74	Up-regulation
NCAPH	0.0168	2.74	Up-regulation
GDF11	0.0232	2.74	Up-regulation
RHPN1	0.026	2.74	Up-regulation
RASSF4	0.00184	2.73	Up-regulation
NENF	0.00292	2.73	Up-regulation
S1PR3	0.00363	2.73	Up-regulation
GATA3	0.00462	2.73	Up-regulation
DSG2	0.0124	2.73	Up-regulation
VANGL1	0.0166	2.73	Up-regulation
LGALS13	0.00265	2.72	Up-regulation
TRIM15	0.00691	2.72	Up-regulation
FBN2	0.0077	2.72	Up-regulation
LOC101060386///BOLA2///SMG1	0.0193	2.72	Up-regulation
NGFR	0.0291	2.72	Up-regulation
CTHRC1	0.0354	2.72	Up-regulation
CYP1B1-AS1	0.000963	2.71	Up-regulation
MOGAT1	0.00461	2.71	Up-regulation
KIAA1549L	0.00478	2.71	Up-regulation
DIXDC1	0.0353	2.71	Up-regulation
TMEM156	0.000861	2.7	Up-regulation
SPN	0.00666	2.7	Up-regulation
VTI1A	0.0124	2.7	Up-regulation
LOC101928583	0.000778	2.69	Up-regulation
DGKB	0.00171	2.69	Up-regulation
TRPM1	0.00258	2.69	Up-regulation
PRELP	0.00306	2.69	Up-regulation
GUCY1A2	0.0233	2.69	Up-regulation
RCC1L	0.0021	2.68	Up-regulation
DCBLD2	0.00224	2.68	Up-regulation
NPTXR	0.00244	2.68	Up-regulation
LOC101929583///LOC101928195///LOC100996643///LOC100133920///LOC286297	0.00538	2.68	Up-regulation
LOC728485	0.00629	2.68	Up-regulation
ELP2	0.0102	2.68	Up-regulation
GJB5	0.0107	2.68	Up-regulation
LRP12	0.0167	2.68	Up-regulation
ZNF354C	0.0322	2.68	Up-regulation
EFHD1	0.000624	2.67	Up-regulation
ANK3	0.00201	2.67	Up-regulation
AKAP8L	0.00287	2.67	Up-regulation
LINC01330	0.00341	2.67	Up-regulation
ITIH1	0.00537	2.67	Up-regulation
P3H2	0.01	2.67	Up-regulation
MIPEPP3	0.0137	2.67	Up-regulation
PRRC2C	0.0161	2.67	Up-regulation
CA5B	0.0332	2.67	Up-regulation
EFNA1	0.00347	2.66	Up-regulation
C16orf46	0.00687	2.66	Up-regulation
CILP	0.00776	2.66	Up-regulation
IGFBPL1	0.00886	2.66	Up-regulation
C17orf89	0.0111	2.66	Up-regulation
LOC100129034	0.0252	2.66	Up-regulation
LINC01547	0.000544	2.65	Up-regulation
EGFR	0.00117	2.65	Up-regulation
STAM-AS1	0.00278	2.65	Up-regulation
RBFOX2	0.0107	2.65	Up-regulation
PCBP3	0.0185	2.65	Up-regulation
C10orf10	0.0189	2.65	Up-regulation
SLC39A3	0.00306	2.64	Up-regulation
FAM84A	0.00354	2.64	Up-regulation
ZNF778	0.00437	2.64	Up-regulation
TAF1D	0.0145	2.64	Up-regulation
MEGF10	0.0179	2.64	Up-regulation
UBQLN4	0.0327	2.64	Up-regulation
IFI16	0.00174	2.63	Up-regulation
LGALS12	0.00348	2.63	Up-regulation
LOC100506526	0.0085	2.63	Up-regulation
CSNK1A1	0.0189	2.63	Up-regulation
KDM6B	0.031	2.63	Up-regulation
CCND1	0.0319	2.63	Up-regulation
LINC00173	0.0322	2.63	Up-regulation
INPP5D	0.000936	2.62	Up-regulation
TOX	0.00167	2.62	Up-regulation
SSX2IP	0.00446	2.62	Up-regulation
DNAJC13	0.00582	2.62	Up-regulation
SCN8A	0.0238	2.62	Up-regulation
GP2	0.0341	2.62	Up-regulation
ITGA2	0.00125	2.61	Up-regulation
SAMD3	0.00127	2.61	Up-regulation
LZTS1	0.00647	2.61	Up-regulation
NOP16	0.0109	2.61	Up-regulation
ASB9	0.02	2.61	Up-regulation
ATP8B5P	0.0302	2.61	Up-regulation
MTG1	0.031	2.61	Up-regulation
BCL2L14	0.00272	2.6	Up-regulation
MLPH	0.0114	2.6	Up-regulation
GDF5	0.00203	2.59	Up-regulation
DIS3L2	0.00407	2.59	Up-regulation
STRN	0.00679	2.59	Up-regulation
LOC283352	0.00861	2.59	Up-regulation
LOC100133920	0.0116	2.59	Up-regulation
C8orf46	0.0169	2.59	Up-regulation
PF4V1	0.0224	2.59	Up-regulation
ZNF23	0.0248	2.59	Up-regulation
LOC283485	0.000852	2.58	Up-regulation
CXCL6	0.0015	2.58	Up-regulation
LINC01592	0.00264	2.58	Up-regulation
MME	0.00831	2.58	Up-regulation
F11R	0.00917	2.58	Up-regulation
S100A2	0.0213	2.58	Up-regulation
STK17A	0.0356	2.58	Up-regulation
GGA2	0.0134	2.57	Up-regulation
ERAP2	0.0237	2.57	Up-regulation
KCNQ1	0.0251	2.57	Up-regulation
CLUHP3	0.00571	2.56	Up-regulation
TMEM63A	0.00974	2.56	Up-regulation
KHDRBS1	0.0217	2.56	Up-regulation
HOXB6	0.0349	2.56	Up-regulation
CDC20B	0.00209	2.55	Up-regulation
STK40	0.00458	2.55	Up-regulation
IDS	0.0099	2.55	Up-regulation
CARD6	0.0121	2.55	Up-regulation
SLC16A1	0.0143	2.55	Up-regulation
PCNX4	0.0197	2.55	Up-regulation
SRD5A3	0.00334	2.54	Up-regulation
PTPRZ1	0.019	2.54	Up-regulation
METRN	0.0213	2.54	Up-regulation
PGM5-AS1	0.0231	2.54	Up-regulation
TEX12	0.0328	2.54	Up-regulation
TMEM132C	0.000642	2.53	Up-regulation
ME1	0.00212	2.53	Up-regulation
BTG2	0.00276	2.53	Up-regulation
QRICH2	0.00295	2.53	Up-regulation
LOC100507277	0.00801	2.53	Up-regulation
ATP6V1G2	0.0103	2.53	Up-regulation
KLRD1	0.0166	2.53	Up-regulation
RGS2	0.0249	2.53	Up-regulation
CALCA	0.0267	2.53	Up-regulation
ASB4	0.0335	2.53	Up-regulation
EPT1	0.0348	2.53	Up-regulation
RNF213	0.00245	2.52	Up-regulation
PLA2R1	0.00338	2.52	Up-regulation
ABCG1	0.00464	2.52	Up-regulation
BMP6	0.00569	2.52	Up-regulation
IL11	0.00783	2.52	Up-regulation
TSPAN14	0.014	2.52	Up-regulation
INS-IGF2///IGF2	0.0257	2.52	Up-regulation
DHRS9	0.0257	2.52	Up-regulation
LINC00339	0.0266	2.52	Up-regulation
PLCH1-AS1	0.00275	2.51	Up-regulation
LOC645513	0.0052	2.51	Up-regulation
BROX	0.0214	2.51	Up-regulation
LOC101927206	0.0317	2.51	Up-regulation
MRPS7	0.0342	2.51	Up-regulation
BEST1	0.00105	2.5	Up-regulation
LY9	0.004	2.5	Up-regulation
LOC101929454	0.0119	2.5	Up-regulation
SPG11	0.0143	2.5	Up-regulation
SNX5	0.0171	2.5	Up-regulation
ITGA7	0.000604	2.49	Up-regulation
ACRV1	0.00119	2.49	Up-regulation
NPR1	0.00308	2.49	Up-regulation
CHCHD7	0.0162	2.49	Up-regulation
SDCBP2-AS1	0.0213	2.49	Up-regulation
NEIL3	0.0347	2.49	Up-regulation
SOX1	0.0367	2.49	Up-regulation
PROSER2	0.00429	2.48	Up-regulation
TRAF3IP2-AS1	0.016	2.48	Up-regulation
ABHD5	0.0285	2.48	Up-regulation
LINC01020	0.00065	2.47	Up-regulation
THRB	0.00374	2.47	Up-regulation
FTCDNL1	0.0146	2.47	Up-regulation
TAL1	0.0151	2.47	Up-regulation
LOC101928012	0.0173	2.47	Up-regulation
RRAGD	0.0204	2.47	Up-regulation
QKI	0.00157	2.46	Up-regulation
TMEM110	0.00213	2.46	Up-regulation
SVIP	0.003	2.46	Up-regulation
FMNL2	0.0108	2.46	Up-regulation
MANEAL	0.0112	2.46	Up-regulation
KCNMB2	0.0124	2.46	Up-regulation
SLC25A42	0.0132	2.46	Up-regulation
RNASET2	0.0174	2.46	Up-regulation
TNFSF4	0.0358	2.46	Up-regulation
TEAD2	0.00324	2.45	Up-regulation
PECAM1	0.00343	2.45	Up-regulation
LOC101929144	0.00443	2.45	Up-regulation
FAM149A	0.00669	2.45	Up-regulation
PRRT2	0.00804	2.45	Up-regulation
RASGRF2	0.0117	2.45	Up-regulation
LINC-PINT	0.0132	2.45	Up-regulation
CAMK1	0.0153	2.45	Up-regulation
GPSM2	0.00134	2.44	Up-regulation
LOC101928052	0.00253	2.44	Up-regulation
STAG3	0.00274	2.44	Up-regulation
MICALL1	0.00865	2.44	Up-regulation
FRG1BP	0.00962	2.44	Up-regulation
RUFY3	0.0108	2.44	Up-regulation
MMP26	0.0179	2.44	Up-regulation
HRH3	0.0305	2.44	Up-regulation
HLA-DPA1	0.000619	2.43	Up-regulation
LOC100130456	0.00832	2.43	Up-regulation
LOC101060817///GCSH	0.0105	2.43	Up-regulation
INTS6L	0.0106	2.43	Up-regulation
ZNF630	0.0149	2.43	Up-regulation
SREBF1	0.0205	2.43	Up-regulation
GHRLOS	0.0231	2.43	Up-regulation
CCDC27	0.0243	2.43	Up-regulation
ERBIN	0.0258	2.43	Up-regulation
SCN3B	0.0291	2.43	Up-regulation
MAP4K5	0.0305	2.43	Up-regulation
FAM213A	0.000472	2.42	Up-regulation
ADGRF1	0.00369	2.42	Up-regulation
FGD6	0.00632	2.42	Up-regulation
FAM27B///FAM27C///FAM182B	0.0138	2.42	Up-regulation
VEZF1	0.0145	2.42	Up-regulation
IVD	0.0181	2.42	Up-regulation
DCAF4L2	0.0197	2.42	Up-regulation
CACHD1	0.035	2.42	Up-regulation
BST2	0.0017	2.41	Up-regulation
VAPA	0.0105	2.41	Up-regulation
PCDHGA11///PCDHGC3	0.0144	2.41	Up-regulation
CLUH	0.0251	2.41	Up-regulation
MIR1182///FAM89A	0.000952	2.4	Up-regulation
MIR1908///FADS1	0.00115	2.4	Up-regulation
MAP2K5	0.00263	2.4	Up-regulation
THEMIS2	0.00423	2.4	Up-regulation
ELOVL5	0.00569	2.4	Up-regulation
GCC2-AS1	0.0076	2.4	Up-regulation
ARHGEF2	0.0189	2.4	Up-regulation
FLJ40288	0.0362	2.4	Up-regulation
FOXP1	0.00113	2.39	Up-regulation
HLA-DMB	0.00274	2.39	Up-regulation
RND3	0.00278	2.39	Up-regulation
APOE	0.00329	2.39	Up-regulation
TIMP3	0.00548	2.39	Up-regulation
DHTKD1	0.00624	2.39	Up-regulation
ISLR	0.00893	2.39	Up-regulation
KDM5C	0.0137	2.39	Up-regulation
MMP13	0.0144	2.39	Up-regulation
TSTD1	0.0302	2.39	Up-regulation
BCAP31	0.0345	2.39	Up-regulation
LOC101929504	0.00346	2.38	Up-regulation
PCDHGA4	0.00865	2.38	Up-regulation
PDE4B	0.0139	2.38	Up-regulation
PRSS12	0.0155	2.38	Up-regulation
TTC28	0.0158	2.38	Up-regulation
RAB3D	0.0254	2.38	Up-regulation
NUDT12	0.0279	2.38	Up-regulation
HOXD1	0.00184	2.37	Up-regulation
LOC100506083	0.00462	2.37	Up-regulation
MIR31HG	0.00531	2.37	Up-regulation
APBB1IP	0.013	2.37	Up-regulation
ST3GAL3	0.014	2.37	Up-regulation
NECTIN4	0.0143	2.37	Up-regulation
SRRM2-AS1	0.0351	2.37	Up-regulation
REL	0.0364	2.37	Up-regulation
SNTA1	0.0365	2.37	Up-regulation
LOC101929050	0.00155	2.36	Up-regulation
POU2F2	0.00209	2.36	Up-regulation
SMAD6	0.00865	2.36	Up-regulation
EFEMP1	0.0101	2.36	Up-regulation
SCG5	0.0104	2.36	Up-regulation
AKAP4	0.012	2.36	Up-regulation
PLCG2	0.0153	2.36	Up-regulation
FCHSD2	0.0176	2.36	Up-regulation
TIMM44	0.0269	2.36	Up-regulation
PSD4	0.0271	2.36	Up-regulation
PLA2G2A	0.0272	2.36	Up-regulation
ANO6	0.0288	2.36	Up-regulation
ERV9-1	0.0334	2.36	Up-regulation
UBN2	0.000642	2.35	Up-regulation
AQP3	0.00277	2.35	Up-regulation
ANTXR2	0.00915	2.35	Up-regulation
PDK4	0.0137	2.35	Up-regulation
ELOVL4	0.0179	2.35	Up-regulation
GPR173	0.0201	2.35	Up-regulation
MIR675///H19	0.0245	2.35	Up-regulation
PRR14L	0.000728	2.34	Up-regulation
SLC8A1	0.0043	2.34	Up-regulation
TOR1AIP1	0.00498	2.34	Up-regulation
TXLNG	0.00928	2.34	Up-regulation
CATX-1	0.0104	2.34	Up-regulation
FSD1	0.0129	2.34	Up-regulation
PCNP	0.0229	2.34	Up-regulation
ZNF792	0.0263	2.34	Up-regulation
NFATC1	0.00181	2.33	Up-regulation
NR1D2	0.0034	2.33	Up-regulation
IFFO1	0.00343	2.33	Up-regulation
PIR	0.00574	2.33	Up-regulation
LAMA3	0.0113	2.33	Up-regulation
KIF21A	0.012	2.33	Up-regulation
CCDC167	0.0147	2.33	Up-regulation
SRPRB	0.0156	2.33	Up-regulation
SPATA18	0.0187	2.33	Up-regulation
LOC388456	0.00321	2.32	Up-regulation
GPT2	0.00351	2.32	Up-regulation
ALDH8A1	0.0131	2.32	Up-regulation
NR3C1	0.0134	2.32	Up-regulation
CCDC37-AS1	0.0193	2.32	Up-regulation
COL28A1	0.0228	2.32	Up-regulation
MID1IP1	0.0309	2.32	Up-regulation
CHSY1	0.0339	2.32	Up-regulation
LINC00486	0.0365	2.32	Up-regulation
GFRA3	0.00473	2.31	Up-regulation
ABCA9	0.0051	2.31	Up-regulation
SMC6	0.00871	2.31	Up-regulation
LOC105369340	0.0234	2.31	Up-regulation
L3MBTL3	0.0267	2.31	Up-regulation
SRSF3	0.0288	2.31	Up-regulation
PIK3R3	0.0295	2.31	Up-regulation
LINC01119	0.00363	2.3	Up-regulation
SMAGP	0.0064	2.3	Up-regulation
BCL6B	0.00969	2.3	Up-regulation
PIGG	0.0332	2.3	Up-regulation
BEND6	0.00301	2.29	Up-regulation
SLC24A3	0.0041	2.29	Up-regulation
LY75	0.00575	2.29	Up-regulation
SESN3	0.00734	2.29	Up-regulation
LRRN1	0.00953	2.29	Up-regulation
GPR153	0.0141	2.29	Up-regulation
MIR6758///MARS	0.0146	2.29	Up-regulation
PXK	0.0209	2.29	Up-regulation
EMB	0.00273	2.28	Up-regulation
DIAPH3-AS1	0.00395	2.28	Up-regulation
PPP1R14A	0.00764	2.28	Up-regulation
RNF112	0.0215	2.28	Up-regulation
JMJD1C	0.0266	2.28	Up-regulation
FZD1	0.0326	2.28	Up-regulation
UHRF1BP1L	0.0327	2.28	Up-regulation
RAPGEF3	0.000996	2.27	Up-regulation
DCC	0.00769	2.27	Up-regulation
CASZ1	0.0086	2.27	Up-regulation
ALAS1	0.0104	2.27	Up-regulation
C6orf89	0.0111	2.27	Up-regulation
TBR1	0.0176	2.27	Up-regulation
SMAD4	0.0251	2.27	Up-regulation
LAD1	0.027	2.27	Up-regulation
TM6SF1	0.0291	2.27	Up-regulation
CSPG5	0.00151	2.26	Up-regulation
SDCCAG8	0.0086	2.26	Up-regulation
LOC338620	0.0109	2.26	Up-regulation
CCT8	0.0115	2.26	Up-regulation
ANXA11	0.0142	2.26	Up-regulation
SMAD5	0.0154	2.26	Up-regulation
CCDC74B///CCDC74A	0.0156	2.26	Up-regulation
EFNB3	0.0164	2.26	Up-regulation
XAF1	0.0187	2.26	Up-regulation
PPM1L	0.0221	2.26	Up-regulation
POU3F3	0.0296	2.26	Up-regulation
PPFIA4	0.0312	2.26	Up-regulation
RARB	0.00485	2.25	Up-regulation
ZNF350	0.00925	2.25	Up-regulation
TFRC	0.0203	2.25	Up-regulation
LOC100996412	0.0207	2.25	Up-regulation
C1QA	0.0216	2.25	Up-regulation
TRIM2	0.0241	2.25	Up-regulation
HCAR3	0.0265	2.25	Up-regulation
TNN	0.00199	2.24	Up-regulation
TM4SF1	0.00413	2.24	Up-regulation
PIK3C2A	0.0062	2.24	Up-regulation
DPF3	0.00799	2.24	Up-regulation
SLC2A8	0.0104	2.24	Up-regulation
TXLNA	0.0159	2.24	Up-regulation
NR2F1-AS1	0.016	2.24	Up-regulation
CRAT37	0.0193	2.24	Up-regulation
PLEKHA8	0.0248	2.24	Up-regulation
AMMECR1	0.0263	2.24	Up-regulation
PLEC	0.0318	2.24	Up-regulation
EVI2A	0.0031	2.23	Up-regulation
LOC101928818///PWRN1	0.00419	2.23	Up-regulation
NID2	0.00454	2.23	Up-regulation
ALDH5A1	0.0077	2.23	Up-regulation
LOC100507855///AK4	0.0119	2.23	Up-regulation
MEG3	0.0137	2.23	Up-regulation
ADAM30	0.0149	2.23	Up-regulation
UFSP1	0.0187	2.23	Up-regulation
FLNB	0.0219	2.23	Up-regulation
DTNB	0.0232	2.23	Up-regulation
PTBP1	0.0249	2.23	Up-regulation
CLK3	0.00194	2.22	Up-regulation
ADAM28	0.00324	2.22	Up-regulation
DTX4	0.00479	2.22	Up-regulation
FGFR1OP2	0.00809	2.22	Up-regulation
FAM71D	0.00895	2.22	Up-regulation
AGPAT2	0.00943	2.22	Up-regulation
GPR42///FFAR3	0.00946	2.22	Up-regulation
SLC44A2	0.00947	2.22	Up-regulation
ZKSCAN7	0.0181	2.22	Up-regulation
TMCO3	0.0223	2.22	Up-regulation
GCNT7	0.0256	2.22	Up-regulation
UPK1B	0.0339	2.22	Up-regulation
ETNK1	0.00456	2.21	Up-regulation
RBM26-AS1	0.00793	2.21	Up-regulation
MYO5A	0.0115	2.21	Up-regulation
S100A6	0.012	2.21	Up-regulation
UBE3C	0.0123	2.21	Up-regulation
HIST1H1C	0.0152	2.21	Up-regulation
APP	0.0157	2.21	Up-regulation
FSBP///RAD54B	0.0171	2.21	Up-regulation
RPS29	0.0181	2.21	Up-regulation
PTGER2	0.0204	2.21	Up-regulation
MICALL2	0.0367	2.21	Up-regulation
KCNN4	0.00177	2.2	Up-regulation
TYRO3P	0.00431	2.2	Up-regulation
FAXC	0.00678	2.2	Up-regulation
HMCN1	0.00787	2.2	Up-regulation
DPH2	0.011	2.2	Up-regulation
PKP2	0.0171	2.2	Up-regulation
NFIA	0.0186	2.2	Up-regulation
CRTAC1	0.0284	2.2	Up-regulation
GABPA	0.0298	2.2	Up-regulation
ZNF549	0.0329	2.2	Up-regulation
PDS5B	0.035	2.2	Up-regulation
TMEM97	0.00415	2.19	Up-regulation
BBOX1-AS1	0.00607	2.19	Up-regulation
LUC7L	0.00629	2.19	Up-regulation
LINC00269	0.00988	2.19	Up-regulation
SGPP2	0.0115	2.19	Up-regulation
BTN3A3	0.0218	2.19	Up-regulation
SYTL4	0.0236	2.19	Up-regulation
OR7A17	0.0257	2.19	Up-regulation
BBX	0.0327	2.19	Up-regulation
ARHGAP33	0.0346	2.19	Up-regulation
TMEM178B	0.0362	2.19	Up-regulation
TCF7	0.0124	2.18	Up-regulation
CNIH4	0.0126	2.18	Up-regulation
SOHLH1	0.0177	2.18	Up-regulation
APPL1	0.0188	2.18	Up-regulation
PLEKHA8P1	0.0213	2.18	Up-regulation
CEP85L	0.0222	2.18	Up-regulation
GLI3	0.0244	2.18	Up-regulation
ACSM3	0.0256	2.18	Up-regulation
IER5L	0.0289	2.18	Up-regulation
CA11	0.0327	2.18	Up-regulation
CYAT1///IGLV1-44///IGLC1	0.0329	2.18	Up-regulation
LOC101927166	0.0358	2.18	Up-regulation
AGAP2-AS1	0.00558	2.17	Up-regulation
SULT2A1	0.009	2.17	Up-regulation
ATF5	0.00921	2.17	Up-regulation
ZNF585B	0.00947	2.17	Up-regulation
IRS2	0.00952	2.17	Up-regulation
SMAD3	0.00993	2.17	Up-regulation
MAGEA10-MAGEA5///MAGEA5	0.0151	2.17	Up-regulation
CLIC5	0.0218	2.17	Up-regulation
DAPK2	0.0225	2.17	Up-regulation
ZNF292	0.0297	2.17	Up-regulation
ZEB2	0.00134	2.16	Up-regulation
CA12	0.00135	2.16	Up-regulation
ISM1	0.00157	2.16	Up-regulation
HHIPL2	0.00426	2.16	Up-regulation
C19orf47	0.00587	2.16	Up-regulation
OSMR	0.00722	2.16	Up-regulation
LIMD1	0.0245	2.16	Up-regulation
MRPS25	0.0254	2.16	Up-regulation
LAMC1	0.0313	2.16	Up-regulation
CCR10	0.00559	2.15	Up-regulation
SFRP4	0.00794	2.15	Up-regulation
EML4	0.00851	2.15	Up-regulation
MEOX2	0.00917	2.15	Up-regulation
GJA1	0.0103	2.15	Up-regulation
NAT8L	0.012	2.15	Up-regulation
HACL1	0.0146	2.15	Up-regulation
LDLR	0.0266	2.15	Up-regulation
GZMA	0.0347	2.15	Up-regulation
F3	0.00559	2.14	Up-regulation
PWWP2B	0.00602	2.14	Up-regulation
HES4	0.0104	2.14	Up-regulation
ACPP	0.0132	2.14	Up-regulation
APMAP	0.0138	2.14	Up-regulation
LOC284661	0.0261	2.14	Up-regulation
C6orf52	0.0313	2.14	Up-regulation
TLX1	0.0316	2.14	Up-regulation
NBL1	0.0356	2.14	Up-regulation
TNKS2	0.00198	2.13	Up-regulation
ADAM9	0.0121	2.13	Up-regulation
GPR78///CPZ	0.0217	2.13	Up-regulation
MMD2	0.0332	2.13	Up-regulation
PDE8B	0.00241	2.12	Up-regulation
F2RL1	0.00244	2.12	Up-regulation
DCXR	0.00326	2.12	Up-regulation
PPL	0.00365	2.12	Up-regulation
MIOS	0.00506	2.12	Up-regulation
SOX2	0.00562	2.12	Up-regulation
STAT5B	0.00603	2.12	Up-regulation
HTR2B	0.00979	2.12	Up-regulation
MID2	0.0107	2.12	Up-regulation
LINC00163	0.011	2.12	Up-regulation
PARP14	0.0193	2.12	Up-regulation
DPH3	0.02	2.12	Up-regulation
CSPP1	0.023	2.12	Up-regulation
PGAP1	0.0245	2.12	Up-regulation
PRKAG3	0.0271	2.12	Up-regulation
BCL2L15	0.034	2.12	Up-regulation
TRAM1L1	0.0361	2.12	Up-regulation
PDGFC	0.00195	2.11	Up-regulation
C7orf31	0.00271	2.11	Up-regulation
RAB43	0.00737	2.11	Up-regulation
STAG2	0.0104	2.11	Up-regulation
SPTBN4	0.015	2.11	Up-regulation
TPTE	0.0171	2.11	Up-regulation
SP6	0.0195	2.11	Up-regulation
GPR37L1	0.0268	2.11	Up-regulation
COL4A4	0.0321	2.11	Up-regulation
ZBTB44	0.00669	2.1	Up-regulation
MKNK1	0.00739	2.1	Up-regulation
PNISR	0.00794	2.1	Up-regulation
FICD	0.00897	2.1	Up-regulation
DNAH5	0.00908	2.1	Up-regulation
BUB3	0.00998	2.1	Up-regulation
IRGQ	0.011	2.1	Up-regulation
EBLN2	0.0164	2.1	Up-regulation
HIST1H3E	0.0185	2.1	Up-regulation
PLEKHO2	0.0264	2.1	Up-regulation
KLHL10	0.027	2.1	Up-regulation
SUPT3H	0.0337	2.1	Up-regulation
ZP1	0.0354	2.1	Up-regulation
NEK5	0.036	2.1	Up-regulation
PLIN3	0.0364	2.1	Up-regulation
AKAP9	0.00336	2.09	Up-regulation
GAPDHP62///ANKRD46	0.00571	2.09	Up-regulation
LIFR	0.011	2.09	Up-regulation
LOC102724487	0.0118	2.09	Up-regulation
NEGR1-IT1	0.0133	2.09	Up-regulation
FRMD6	0.0152	2.09	Up-regulation
TADA2A	0.0195	2.09	Up-regulation
LOC440982///ZIC1	0.0225	2.09	Up-regulation
C12orf40	0.0272	2.09	Up-regulation
LMCD1	0.00335	2.08	Up-regulation
ZCCHC2	0.00382	2.08	Up-regulation
AQP4-AS1	0.00849	2.08	Up-regulation
GPC1	0.00899	2.08	Up-regulation
TUBB1	0.0109	2.08	Up-regulation
PRKCI	0.0111	2.08	Up-regulation
RBSN	0.016	2.08	Up-regulation
THADA	0.0169	2.08	Up-regulation
PDPR	0.0212	2.08	Up-regulation
RAD51-AS1	0.0213	2.08	Up-regulation
C2CD2	0.0224	2.08	Up-regulation
VWCE	0.0226	2.08	Up-regulation
TRIM37	0.0253	2.08	Up-regulation
CDKN2D	0.0269	2.08	Up-regulation
ARSI	0.00342	2.07	Up-regulation
SERINC2	0.00908	2.07	Up-regulation
LOC145845	0.0122	2.07	Up-regulation
ARHGEF28	0.0133	2.07	Up-regulation
NOS1	0.0187	2.07	Up-regulation
STMN4	0.0212	2.07	Up-regulation
MSI2	0.0241	2.07	Up-regulation
SERP2	0.0272	2.07	Up-regulation
HOXD9	0.0273	2.07	Up-regulation
AGO1	0.0273	2.07	Up-regulation
NOL6	0.0288	2.07	Up-regulation
LOC286191	0.0299	2.07	Up-regulation
ABL2	0.0365	2.07	Up-regulation
SEMA5A	0.00173	2.06	Up-regulation
BICD1	0.00329	2.06	Up-regulation
PALM	0.00977	2.06	Up-regulation
TFAP2B	0.0108	2.06	Up-regulation
TRIM7	0.0112	2.06	Up-regulation
AADACP1	0.0117	2.06	Up-regulation
LOXL2	0.0127	2.06	Up-regulation
MARS2	0.0146	2.06	Up-regulation
SBF1	0.0208	2.06	Up-regulation
SNORA71A	0.0233	2.06	Up-regulation
SPATA6	0.0244	2.06	Up-regulation
PIGX	0.025	2.06	Up-regulation
SYTL2	0.0263	2.06	Up-regulation
UBE2E3	0.0271	2.06	Up-regulation
FEM1A	0.0302	2.06	Up-regulation
MGC24103	0.0302	2.06	Up-regulation
LOC100506718///FLRT2	0.00311	2.05	Up-regulation
HLA-B	0.00356	2.05	Up-regulation
HNRNPA1	0.0054	2.05	Up-regulation
GLT8D2	0.00821	2.05	Up-regulation
ASB15	0.00831	2.05	Up-regulation
ZBTB6	0.0119	2.05	Up-regulation
RMND5A	0.0122	2.05	Up-regulation
SCLY	0.0136	2.05	Up-regulation
PRKCB	0.0145	2.05	Up-regulation
ATP6V1E2	0.0169	2.05	Up-regulation
SLC5A3	0.0222	2.05	Up-regulation
LOC339685	0.0351	2.05	Up-regulation
VAV3	0.0364	2.05	Up-regulation
ABHD15	0.00352	2.04	Up-regulation
LOC283484	0.00501	2.04	Up-regulation
CCDC34	0.00691	2.04	Up-regulation
NOCT	0.00767	2.04	Up-regulation
GLYATL2	0.00948	2.04	Up-regulation
PPDPF	0.0121	2.04	Up-regulation
MCM4	0.0141	2.04	Up-regulation
WT1	0.0229	2.04	Up-regulation
ATPIF1	0.0249	2.04	Up-regulation
AK2	0.0334	2.04	Up-regulation
SLC35G2	0.0108	2.03	Up-regulation
CENPI	0.0172	2.03	Up-regulation
RFX2	0.0199	2.03	Up-regulation
CYP2A6	0.0203	2.03	Up-regulation
HNRNPC	0.0238	2.03	Up-regulation
MTHFD2L	0.0313	2.03	Up-regulation
TFPI	0.00562	2.02	Up-regulation
LOC728175	0.00565	2.02	Up-regulation
HIST1H2BN	0.0117	2.02	Up-regulation
FLAD1	0.0186	2.02	Up-regulation
COX15	0.0201	2.02	Up-regulation
HYAL3	0.0246	2.02	Up-regulation
CTPS1	0.0264	2.02	Up-regulation
NUDCD3	0.027	2.02	Up-regulation
DCUN1D1	0.032	2.02	Up-regulation
CAPN15	0.00494	2.01	Up-regulation
GNG11	0.00738	2.01	Up-regulation
SLC35C2	0.00966	2.01	Up-regulation
ZBTB45	0.0148	2.01	Up-regulation
TRIM47	0.0156	2.01	Up-regulation
ZNF260	0.016	2.01	Up-regulation
SERPINB13	0.0174	2.01	Up-regulation
DPY19L2P4	0.0274	2.01	Up-regulation
WDR86	0.0326	2.01	Up-regulation
TAGLN3	0.0354	2.01	Up-regulation
LOC101929122	0.0368	2.01	Up-regulation
AEBP1	0.00393	2	Up-regulation
TUBB2B	0.00815	2	Up-regulation
DDX51	0.0113	2	Up-regulation
DHRS11	0.013	2	Up-regulation
TSPAN3	0.0207	2	Up-regulation
MFSD1	0.0216	2	Up-regulation
RIMS1	0.0283	2	Up-regulation
KRT6B	0.0344	2	Up-regulation
GADD45B	0.00779	1.99	Up-regulation
SLC4A7	0.00803	1.99	Up-regulation
BPTF	0.0155	1.99	Up-regulation
FOSL1	0.0174	1.99	Up-regulation
TRIB3	0.0178	1.99	Up-regulation
REEP5	0.0265	1.99	Up-regulation
CSTF2T	0.0295	1.99	Up-regulation
CACNA2D1	0.0352	1.99	Up-regulation
N4BP2L1	0.00982	1.98	Up-regulation
CHD6	0.02	1.98	Up-regulation
RRM2B	0.0209	1.98	Up-regulation
FANCI	0.0298	1.98	Up-regulation
PLXNC1	0.00333	1.97	Up-regulation
TLN2	0.0101	1.97	Up-regulation
ABLIM1	0.0128	1.97	Up-regulation
ARHGAP24	0.0145	1.97	Up-regulation
ANKRD9	0.0159	1.97	Up-regulation
CSF2RA	0.0168	1.97	Up-regulation
AVL9	0.017	1.97	Up-regulation
DRC3	0.0182	1.97	Up-regulation
TECR	0.0225	1.97	Up-regulation
PLEKHH2	0.0269	1.97	Up-regulation
ABCC13	0.00277	1.96	Up-regulation
ZNF672	0.00521	1.96	Up-regulation
CASP10	0.00654	1.96	Up-regulation
KIR2DL4	0.00714	1.96	Up-regulation
PROSC	0.00817	1.96	Up-regulation
APOL6	0.0105	1.96	Up-regulation
CLTA	0.0108	1.96	Up-regulation
EMILIN2	0.0147	1.96	Up-regulation
EPC2	0.0205	1.96	Up-regulation
MXD3	0.0222	1.96	Up-regulation
ANGPTL3	0.0227	1.96	Up-regulation
MRPS14	0.0233	1.96	Up-regulation
ZDHHC11B///ZDHHC11	0.0269	1.96	Up-regulation
LOC100505727	0.00566	1.95	Up-regulation
LOC101928035	0.00829	1.95	Up-regulation
CAMK1D	0.0158	1.95	Up-regulation
ITIH2	0.0179	1.95	Up-regulation
FBN1	0.0183	1.95	Up-regulation
LINGO1-AS1	0.0185	1.95	Up-regulation
CLIP4	0.0226	1.95	Up-regulation
AEBP2	0.0242	1.95	Up-regulation
RBM26	0.0263	1.95	Up-regulation
LOC100996634	0.00531	1.94	Up-regulation
MALL	0.00948	1.94	Up-regulation
PER3	0.0106	1.94	Up-regulation
LINC01365	0.0115	1.94	Up-regulation
MS4A1	0.013	1.94	Up-regulation
ATP8B2	0.0237	1.94	Up-regulation
TAZ	0.0245	1.94	Up-regulation
CHD2	0.025	1.94	Up-regulation
N4BP2	0.0309	1.94	Up-regulation
NDUFA8	0.0351	1.94	Up-regulation
CPD	0.00226	1.93	Up-regulation
LOC101805491///TMEM247	0.00401	1.93	Up-regulation
TMEM184A	0.00789	1.93	Up-regulation
BAIAP2-AS1	0.0163	1.93	Up-regulation
NFKBIZ	0.0244	1.93	Up-regulation
LYPD6	0.0313	1.93	Up-regulation
JARID2	0.0318	1.93	Up-regulation
JAK2	0.0345	1.93	Up-regulation
CCDC66	0.0353	1.93	Up-regulation
GATSL3	0.00746	1.92	Up-regulation
SLC6A15	0.00889	1.92	Up-regulation
SPP1	0.00959	1.92	Up-regulation
TMEM87B	0.0113	1.92	Up-regulation
ZNF184	0.0153	1.92	Up-regulation
SMOC1	0.0157	1.92	Up-regulation
SSX2B	0.0224	1.92	Up-regulation
RNF32	0.0275	1.92	Up-regulation
NUP214	0.0055	1.91	Up-regulation
C14orf132	0.00716	1.91	Up-regulation
FLVCR2	0.00827	1.91	Up-regulation
TCEA3	0.00899	1.91	Up-regulation
LINC00452	0.0114	1.91	Up-regulation
ABCA4	0.012	1.91	Up-regulation
AJAP1	0.0135	1.91	Up-regulation
DAZ4///DAZ2///DAZ3///DAZ1	0.015	1.91	Up-regulation
CCKAR	0.0169	1.91	Up-regulation
CLMP	0.0185	1.91	Up-regulation
RRS1	0.0199	1.91	Up-regulation
SLC12A4	0.0208	1.91	Up-regulation
PHF14	0.0263	1.91	Up-regulation
FGF16	0.0272	1.91	Up-regulation
CHMP2B	0.0302	1.91	Up-regulation
PTEN	0.0305	1.91	Up-regulation
NCOA2	0.0334	1.91	Up-regulation
CHCHD10	0.00314	1.9	Up-regulation
ZNF165	0.00466	1.9	Up-regulation
TIMP2	0.00622	1.9	Up-regulation
ITPK1	0.00713	1.9	Up-regulation
LINC00313	0.00754	1.9	Up-regulation
KLHL30-AS1	0.00849	1.9	Up-regulation
NEGR1	0.00978	1.9	Up-regulation
C1orf68	0.0142	1.9	Up-regulation
USP51	0.0209	1.9	Up-regulation
APH1B	0.0217	1.9	Up-regulation
UGT8	0.022	1.9	Up-regulation
LOC100505666	0.023	1.9	Up-regulation
NAP1L1	0.0253	1.9	Up-regulation
MALT1	0.0319	1.9	Up-regulation
AAGAB	0.0349	1.9	Up-regulation
TRIM6-TRIM34///TRIM34	0.0358	1.9	Up-regulation
RPA4	0.0093	1.89	Up-regulation
UPK2	0.00946	1.89	Up-regulation
RNF169	0.0169	1.89	Up-regulation
LRFN5	0.0262	1.89	Up-regulation
PWAR6	0.0263	1.89	Up-regulation
LOC105369167	0.0269	1.89	Up-regulation
SERPINF1	0.0305	1.89	Up-regulation
SLC47A2	0.032	1.89	Up-regulation
ADPRHL1	0.032	1.89	Up-regulation
NMI	0.0347	1.89	Up-regulation
LOC101928968	0.0348	1.89	Up-regulation
CAND1	0.00487	1.88	Up-regulation
ALS2CR11	0.00527	1.88	Up-regulation
LOC285812	0.0151	1.88	Up-regulation
PDK1	0.0209	1.88	Up-regulation
PSMB4	0.0242	1.88	Up-regulation
FGF5	0.0245	1.88	Up-regulation
SUGP1	0.0264	1.88	Up-regulation
COG1	0.0266	1.88	Up-regulation
SEC14L2	0.0318	1.88	Up-regulation
IFNE	0.00437	1.87	Up-regulation
ADORA2A-AS1	0.00929	1.87	Up-regulation
CENPVL2///CENPVL1	0.0128	1.87	Up-regulation
CRTC3	0.0137	1.87	Up-regulation
NCEH1	0.0141	1.87	Up-regulation
LMO1	0.0153	1.87	Up-regulation
FOXD4L1///FOXD4	0.0198	1.87	Up-regulation
RXRA	0.0204	1.87	Up-regulation
ST3GAL5	0.0229	1.87	Up-regulation
LOC100505498	0.0282	1.87	Up-regulation
TESK1	0.0287	1.87	Up-regulation
SDC1	0.0338	1.87	Up-regulation
KIR3DL1	0.0351	1.87	Up-regulation
TRAPPC2L	0.0367	1.87	Up-regulation
PAX6	0.0181	1.86	Up-regulation
CENPV	0.0183	1.86	Up-regulation
C3orf80	0.0197	1.86	Up-regulation
CAPN3	0.0204	1.86	Up-regulation
PKIB	0.0245	1.86	Up-regulation
ACER3	0.0276	1.86	Up-regulation
FLVCR1-AS1	0.0305	1.86	Up-regulation
SCGB1D1	0.0328	1.86	Up-regulation
LINC01268	0.0346	1.86	Up-regulation
TPM3	0.0354	1.86	Up-regulation
LOC100130744	0.00356	1.85	Up-regulation
CD74	0.00428	1.85	Up-regulation
TRAF5	0.00554	1.85	Up-regulation
KRT20	0.00755	1.85	Up-regulation
BRINP1	0.00789	1.85	Up-regulation
AQP6	0.0082	1.85	Up-regulation
APOL2	0.0123	1.85	Up-regulation
RCHY1	0.0125	1.85	Up-regulation
AMN	0.0129	1.85	Up-regulation
PCK2	0.0178	1.85	Up-regulation
MIR6773///ESRP2	0.0179	1.85	Up-regulation
TCP11L2	0.0192	1.85	Up-regulation
SCAMP5	0.0205	1.85	Up-regulation
COL6A3	0.022	1.85	Up-regulation
PAIP1	0.0261	1.85	Up-regulation
LOC339468	0.0269	1.85	Up-regulation
IRF8	0.0309	1.85	Up-regulation
SPRED2	0.0333	1.85	Up-regulation
PRICKLE1	0.00554	1.84	Up-regulation
ECE2	0.00629	1.84	Up-regulation
FGF12	0.00686	1.84	Up-regulation
LOC100507630	0.0124	1.84	Up-regulation
PRPF38B	0.0153	1.84	Up-regulation
SPATA6L	0.0163	1.84	Up-regulation
CSTA	0.018	1.84	Up-regulation
SDSL	0.0211	1.84	Up-regulation
UCHL5	0.0223	1.84	Up-regulation
HIST2H4B///HIST4H4///HIST2H4A///HIST1H4L///HIST1H4E///HIST1H4B///HIST1H4H///HIST1H4C///HIST1H4J///HIST1H4K///HIST1H4F///HIST1H4D///HIST1H4A///HIST1H4I	0.0298	1.84	Up-regulation
GLIS1	0.0315	1.84	Up-regulation
GLOD5	0.0048	1.83	Up-regulation
TM4SF18	0.00492	1.83	Up-regulation
PIAS2	0.00626	1.83	Up-regulation
LOC283713///OTUD7A	0.0076	1.83	Up-regulation
CEP295	0.00906	1.83	Up-regulation
PRPF4B	0.01	1.83	Up-regulation
MIR100HG	0.0104	1.83	Up-regulation
FOXRED1	0.013	1.83	Up-regulation
MIR15A///DLEU2L///DLEU2	0.0182	1.83	Up-regulation
SORD	0.0183	1.83	Up-regulation
PRR16	0.0188	1.83	Up-regulation
TDP1	0.0189	1.83	Up-regulation
XPNPEP1	0.0234	1.83	Up-regulation
RAB27A	0.0242	1.83	Up-regulation
CDS2	0.0304	1.83	Up-regulation
FGA	0.005	1.82	Up-regulation
CASP4	0.00534	1.82	Up-regulation
HLA-F	0.00541	1.82	Up-regulation
MIRLET7D	0.00802	1.82	Up-regulation
APOOL	0.00813	1.82	Up-regulation
ETS2	0.0139	1.82	Up-regulation
GRID1	0.0147	1.82	Up-regulation
DDTL///DDT	0.0224	1.82	Up-regulation
TMEM201	0.0237	1.82	Up-regulation
MYH14	0.025	1.82	Up-regulation
MIER3	0.0269	1.82	Up-regulation
ARHGAP44	0.0303	1.82	Up-regulation
LOC101929761	0.0321	1.82	Up-regulation
SLC20A1	0.00644	1.81	Up-regulation
EVA1B	0.0135	1.81	Up-regulation
NCOR1	0.0176	1.81	Up-regulation
LILRB2	0.0189	1.81	Up-regulation
NARR///RAB34	0.0257	1.81	Up-regulation
ALAD	0.0317	1.81	Up-regulation
SCFD2	0.0341	1.81	Up-regulation
PTN	0.00767	1.8	Up-regulation
LOC101927533///LOC440867	0.00773	1.8	Up-regulation
ZNF777	0.0111	1.8	Up-regulation
ATP1A4	0.0134	1.8	Up-regulation
CYP4A22///CYP4A11	0.0168	1.8	Up-regulation
PELO	0.0174	1.8	Up-regulation
FUCA1	0.0186	1.8	Up-regulation
SLC4A1	0.0187	1.8	Up-regulation
HLA-A	0.0198	1.8	Up-regulation
SIKE1	0.0214	1.8	Up-regulation
LOC100288570	0.0216	1.8	Up-regulation
FRZB	0.0225	1.8	Up-regulation
GABPB1-AS1	0.0233	1.8	Up-regulation
FAM169B	0.0283	1.8	Up-regulation
GPALPP1	0.0308	1.8	Up-regulation
NEK1	0.0308	1.8	Up-regulation
MGC12488	0.0309	1.8	Up-regulation
DCUN1D5	0.0321	1.8	Up-regulation
SIGLEC15	0.00271	1.79	Up-regulation
LOC101927151	0.00449	1.79	Up-regulation
LIPE	0.0133	1.79	Up-regulation
ARHGAP29	0.0145	1.79	Up-regulation
ZNF789	0.0213	1.79	Up-regulation
ARPC1B	0.023	1.79	Up-regulation
UBE2H	0.027	1.79	Up-regulation
FKBP9	0.0287	1.79	Up-regulation
GUCY1A3	0.0303	1.79	Up-regulation
LPCAT4	0.0305	1.79	Up-regulation
LOC153684	0.0313	1.79	Up-regulation
DOCK4	0.00296	1.78	Up-regulation
LOC780529	0.0062	1.78	Up-regulation
HCN2	0.0106	1.78	Up-regulation
CD28	0.0155	1.78	Up-regulation
MSH2	0.0161	1.78	Up-regulation
PPP2R3C	0.0191	1.78	Up-regulation
PRKY	0.0194	1.78	Up-regulation
SPAG11A///SPAG11B	0.0205	1.78	Up-regulation
RPS6KA3	0.0239	1.78	Up-regulation
IFNL2	0.0295	1.78	Up-regulation
FAM193B	0.0365	1.78	Up-regulation
PBX1	0.00656	1.77	Up-regulation
SAMD4B	0.00823	1.77	Up-regulation
CPT1C	0.0139	1.77	Up-regulation
OR2J2	0.0141	1.77	Up-regulation
ASAP2	0.0167	1.77	Up-regulation
TPP2	0.0212	1.77	Up-regulation
ASB7	0.0217	1.77	Up-regulation
TRAPPC2	0.0232	1.77	Up-regulation
CD300A	0.0238	1.77	Up-regulation
ASAP1	0.0254	1.77	Up-regulation
PRO0471	0.0274	1.77	Up-regulation
TNS1	0.0285	1.77	Up-regulation
TMEM27	0.029	1.77	Up-regulation
AGO4	0.0294	1.77	Up-regulation
WDR6	0.0363	1.77	Up-regulation
JAM2	0.00883	1.76	Up-regulation
SOX13	0.0126	1.76	Up-regulation
TMEM219	0.0133	1.76	Up-regulation
CNTF	0.017	1.76	Up-regulation
PLPP1	0.0174	1.76	Up-regulation
HOMEZ	0.0204	1.76	Up-regulation
ACSM1	0.0219	1.76	Up-regulation
FJX1	0.025	1.76	Up-regulation
MIR6824///SLC26A6	0.00608	1.75	Up-regulation
ZNF175	0.00797	1.75	Up-regulation
ZNF385D	0.00846	1.75	Up-regulation
LOC101929289	0.00909	1.75	Up-regulation
CNTROB	0.00967	1.75	Up-regulation
FBXO11	0.0108	1.75	Up-regulation
EXOC3	0.0127	1.75	Up-regulation
LOC153546	0.018	1.75	Up-regulation
ALOX15	0.0189	1.75	Up-regulation
CCDC186	0.0209	1.75	Up-regulation
PCDH9	0.0247	1.75	Up-regulation
ASPM	0.0254	1.75	Up-regulation
BAIAP2L1	0.0276	1.75	Up-regulation
PLCD3	0.0327	1.75	Up-regulation
DTX3	0.0329	1.75	Up-regulation
SETD9	0.0334	1.75	Up-regulation
PHC3	0.0362	1.75	Up-regulation
SLC35B4	0.0367	1.75	Up-regulation
BAAT	0.0114	1.74	Up-regulation
GATA2-AS1	0.0151	1.74	Up-regulation
DNAJC7	0.0188	1.74	Up-regulation
TMEM53	0.021	1.74	Up-regulation
MELTF	0.0265	1.74	Up-regulation
LSP1	0.0281	1.74	Up-regulation
DDX10	0.0283	1.74	Up-regulation
LOC389831	0.00971	1.73	Up-regulation
LOC283588	0.0114	1.73	Up-regulation
YY1	0.0123	1.73	Up-regulation
KLHL5	0.0124	1.73	Up-regulation
NFYC	0.0139	1.73	Up-regulation
NFKBIB	0.0146	1.73	Up-regulation
EIF4A2	0.0187	1.73	Up-regulation
POM121L12	0.0211	1.73	Up-regulation
PPP3CA	0.0246	1.73	Up-regulation
ZNF280C	0.0247	1.73	Up-regulation
TOMM20	0.0257	1.73	Up-regulation
ZZZ3	0.0277	1.73	Up-regulation
TAF1A-AS1	0.0321	1.73	Up-regulation
SCIMP	0.0331	1.73	Up-regulation
BUB1	0.0333	1.73	Up-regulation
HHLA2	0.0354	1.73	Up-regulation
AGER	0.00507	1.72	Up-regulation
GLCCI1	0.0082	1.72	Up-regulation
SLC19A2	0.0108	1.72	Up-regulation
PRR11	0.0119	1.72	Up-regulation
MIR612///NEAT1	0.0172	1.72	Up-regulation
ENTPD6	0.0224	1.72	Up-regulation
EIF2AK1	0.035	1.72	Up-regulation
MNS1	0.0357	1.72	Up-regulation
ZMAT3	0.0113	1.71	Up-regulation
HIST1H1B	0.0116	1.71	Up-regulation
CCL16	0.0187	1.71	Up-regulation
BAALC	0.019	1.71	Up-regulation
FAM208A	0.019	1.71	Up-regulation
PAX9	0.0193	1.71	Up-regulation
SMARCA5	0.0252	1.71	Up-regulation
DEFB127	0.0336	1.71	Up-regulation
IQCF3	0.0357	1.71	Up-regulation
MTUS2-AS1	0.0156	1.7	Up-regulation
SIGLEC7	0.0163	1.7	Up-regulation
LOC151174	0.0215	1.7	Up-regulation
EPB41L5	0.0239	1.7	Up-regulation
LOC100506548///RPL37	0.0251	1.7	Up-regulation
TADA3	0.0272	1.7	Up-regulation
CLDN2	0.0306	1.7	Up-regulation
ROBO4	0.0314	1.7	Up-regulation
CHAC1	0.0077	1.69	Up-regulation
KIAA0513	0.0117	1.69	Up-regulation
STOX1	0.0123	1.69	Up-regulation
SPR	0.0127	1.69	Up-regulation
KCTD12	0.0133	1.69	Up-regulation
FOXP1-AS1	0.0138	1.69	Up-regulation
RAD51L3-RFFL///RFFL	0.014	1.69	Up-regulation
AACS	0.0145	1.69	Up-regulation
POU6F2	0.0192	1.69	Up-regulation
DEFB126	0.0202	1.69	Up-regulation
LOC100129447	0.0255	1.69	Up-regulation
ZNF326	0.0261	1.69	Up-regulation
SLC27A3	0.0312	1.69	Up-regulation
TRBC1	0.0312	1.69	Up-regulation
HSBP1	0.0346	1.69	Up-regulation
CPN2	0.00795	1.68	Up-regulation
LMO2	0.0105	1.68	Up-regulation
SARDH	0.0159	1.68	Up-regulation
PDC	0.0184	1.68	Up-regulation
ZNF7	0.0244	1.68	Up-regulation
LOC105374809	0.0276	1.68	Up-regulation
PAPLN	0.00679	1.67	Up-regulation
USP46	0.00747	1.67	Up-regulation
LINC00557	0.0088	1.67	Up-regulation
FAM161A	0.0122	1.67	Up-regulation
MYCBPAP	0.0165	1.67	Up-regulation
LOC101930053///LOC101930048///VLDLR-AS1	0.0169	1.67	Up-regulation
ALDH3A1	0.0178	1.67	Up-regulation
NOX5	0.0183	1.67	Up-regulation
AMELY	0.0211	1.67	Up-regulation
C11orf54	0.022	1.67	Up-regulation
BIVM	0.0226	1.67	Up-regulation
LIAS	0.0242	1.67	Up-regulation
RNMT	0.0279	1.67	Up-regulation
C6orf15	0.0287	1.67	Up-regulation
SCAP	0.0325	1.67	Up-regulation
LOC101929759	0.0335	1.67	Up-regulation
LOC101929774	0.0338	1.67	Up-regulation
SYT11	0.00752	1.66	Up-regulation
LINC00687	0.0133	1.66	Up-regulation
LYPD4	0.0147	1.66	Up-regulation
YBX3	0.0237	1.66	Up-regulation
LOC101060091	0.0289	1.66	Up-regulation
RABIF	0.0323	1.66	Up-regulation
SLCO3A1	0.0342	1.66	Up-regulation
RBM47	0.00494	1.65	Up-regulation
FIP1L1	0.00512	1.65	Up-regulation
ZFP37	0.0109	1.65	Up-regulation
MRPL35	0.0139	1.65	Up-regulation
SYNE4	0.0163	1.65	Up-regulation
KDM6A	0.017	1.65	Up-regulation
CDH7	0.0179	1.65	Up-regulation
KCNK15-AS1	0.02	1.65	Up-regulation
UBE2U	0.0219	1.65	Up-regulation
MYL4	0.0274	1.65	Up-regulation
CCND3	0.0314	1.65	Up-regulation
OR7E2P	0.0333	1.65	Up-regulation
CUL4B	0.0079	1.64	Up-regulation
C2	0.00967	1.64	Up-regulation
KCNK16	0.00998	1.64	Up-regulation
AK7	0.0127	1.64	Up-regulation
HCFC1R1	0.0142	1.64	Up-regulation
SPATA45	0.0181	1.64	Up-regulation
MDGA2	0.0238	1.64	Up-regulation
TUBAL3	0.0244	1.64	Up-regulation
SLC25A45	0.0288	1.64	Up-regulation
TRAF3IP3	0.0333	1.64	Up-regulation
GLIPR2	0.00555	1.63	Up-regulation
SAMD4A	0.00613	1.63	Up-regulation
TSKU	0.0146	1.63	Up-regulation
CYP46A1	0.0181	1.63	Up-regulation
PCDH11X	0.0203	1.63	Up-regulation
C19orf73	0.0243	1.63	Up-regulation
NAALAD2	0.0267	1.63	Up-regulation
RAB30-AS1	0.0288	1.63	Up-regulation
GMIP	0.031	1.63	Up-regulation
PEMT	0.0327	1.63	Up-regulation
IRF5	0.0334	1.63	Up-regulation
JMJD4	0.0347	1.63	Up-regulation
C15orf62	0.00663	1.62	Up-regulation
UBALD1	0.00819	1.62	Up-regulation
KIF4A	0.00937	1.62	Up-regulation
ZSCAN30	0.0103	1.62	Up-regulation
STEAP3	0.0106	1.62	Up-regulation
AP1S3	0.011	1.62	Up-regulation
RECQL5	0.0137	1.62	Up-regulation
SIGIRR	0.0141	1.62	Up-regulation
EBP	0.0281	1.62	Up-regulation
C3orf38	0.016	1.61	Up-regulation
SLC9C2	0.0174	1.61	Up-regulation
ZNF620	0.0183	1.61	Up-regulation
GABRA4	0.0254	1.61	Up-regulation
RAD51D	0.0269	1.61	Up-regulation
MACF1	0.0321	1.61	Up-regulation
FZD3	0.0321	1.61	Up-regulation
RRP9	0.0359	1.61	Up-regulation
TNMD	0.00902	1.6	Up-regulation
CTTN	0.0116	1.6	Up-regulation
TGFBR2	0.0136	1.6	Up-regulation
NKTR	0.0209	1.6	Up-regulation
SNRK	0.0231	1.6	Up-regulation
LOC101930630///STRC	0.0232	1.6	Up-regulation
KCNK9	0.0256	1.6	Up-regulation
PLCH2	0.0256	1.6	Up-regulation
LOC101928589///TMEM164	0.0303	1.6	Up-regulation
KCNIP3	0.0307	1.6	Up-regulation
ANKRD22	0.0316	1.6	Up-regulation
CCDC93	0.0326	1.6	Up-regulation
SLK	0.0344	1.6	Up-regulation
SATB2	0.0357	1.6	Up-regulation
RECQL	0.0364	1.6	Up-regulation
INPP5K	0.00654	1.59	Up-regulation
TBC1D20	0.00857	1.59	Up-regulation
SLFNL1	0.00893	1.59	Up-regulation
ADCYAP1	0.0123	1.59	Up-regulation
LINC01016	0.0249	1.59	Up-regulation
DHX40	0.0252	1.59	Up-regulation
TNRC6B	0.00508	1.58	Up-regulation
PC	0.00877	1.58	Up-regulation
F8A3///F8A2///F8A1	0.023	1.58	Up-regulation
LOC105377371	0.0268	1.58	Up-regulation
DDI2///RSC1A1	0.0336	1.58	Up-regulation
TCTEX1D1	0.0137	1.57	Up-regulation
VWC2	0.0144	1.57	Up-regulation
RPS21	0.0172	1.57	Up-regulation
PRRX1	0.0174	1.57	Up-regulation
PTPRM	0.0192	1.57	Up-regulation
MAML2	0.0236	1.57	Up-regulation
LOC101928697	0.03	1.57	Up-regulation
LIPI	0.032	1.57	Up-regulation
PRPSAP1	0.0325	1.57	Up-regulation
PBK	0.0347	1.57	Up-regulation
CCDC150	0.0363	1.57	Up-regulation
SH2D1B	0.00781	1.56	Up-regulation
GLIPR1	0.0099	1.56	Up-regulation
CSTF3	0.0129	1.56	Up-regulation
KIAA0754	0.017	1.56	Up-regulation
TNIK	0.0178	1.56	Up-regulation
NINL	0.0188	1.56	Up-regulation
GLP1R	0.0194	1.56	Up-regulation
HNRNPDL	0.0222	1.56	Up-regulation
FYN	0.0249	1.56	Up-regulation
KIR2DS5	0.0252	1.56	Up-regulation
NR6A1	0.027	1.56	Up-regulation
KLHDC7B	0.028	1.56	Up-regulation
AMIGO3///GMPPB	0.0305	1.56	Up-regulation
PAN3	0.0309	1.56	Up-regulation
TAF15	0.0311	1.56	Up-regulation
DCK	0.0331	1.56	Up-regulation
RFTN2	0.0332	1.56	Up-regulation
SLC25A1	0.00945	1.55	Up-regulation
PTRH1	0.0136	1.55	Up-regulation
ATP2B4	0.018	1.55	Up-regulation
TBX1	0.0188	1.55	Up-regulation
LOC729173	0.0226	1.55	Up-regulation
CA14	0.0233	1.55	Up-regulation
MYO15A	0.0262	1.55	Up-regulation
NADK	0.0279	1.55	Up-regulation
C19orf66	0.0288	1.55	Up-regulation
NDUFAF4	0.0291	1.55	Up-regulation
CADM4	0.0334	1.55	Up-regulation
LOC100507547///PRRT1	0.0366	1.55	Up-regulation
KIAA1109	0.0113	1.54	Up-regulation
PIGZ	0.0114	1.54	Up-regulation
IL12A-AS1	0.0165	1.54	Up-regulation
LOC101927144///ACYP2	0.0172	1.54	Up-regulation
SLC48A1	0.0189	1.54	Up-regulation
THAP8	0.0216	1.54	Up-regulation
DEK	0.0222	1.54	Up-regulation
INHBA	0.0283	1.54	Up-regulation
SLFN11	0.0294	1.54	Up-regulation
DRD5	0.0311	1.54	Up-regulation
BCL2L13	0.0311	1.54	Up-regulation
METTL2A///METTL2B	0.033	1.54	Up-regulation
SYT1	0.0361	1.54	Up-regulation
ACO2	0.00717	1.53	Up-regulation
HBA2///HBA1	0.00862	1.53	Up-regulation
GLYR1///SEPT6	0.00907	1.53	Up-regulation
LINC01300	0.0111	1.53	Up-regulation
CASC23	0.0181	1.53	Up-regulation
GGH	0.0218	1.53	Up-regulation
CTNNAL1	0.0229	1.53	Up-regulation
LOC100506639///ZNF131	0.0284	1.53	Up-regulation
ANKRD7	0.0296	1.53	Up-regulation
GTPBP3	0.0324	1.53	Up-regulation
CARMIL1	0.0355	1.53	Up-regulation
SPIN4	0.0102	1.52	Up-regulation
SH3PXD2A	0.0107	1.52	Up-regulation
MAP3K15	0.0122	1.52	Up-regulation
DUSP4	0.0129	1.52	Up-regulation
MPV17L2	0.015	1.52	Up-regulation
CNDP2	0.0163	1.52	Up-regulation
NAV3	0.0216	1.52	Up-regulation
IL2RG	0.0269	1.52	Up-regulation
STAG3L2///STAG3L3///TRIM73	0.0341	1.52	Up-regulation
XIST	0.0348	1.52	Up-regulation
TTLL7	0.0351	1.52	Up-regulation
PITPNC1	0.0159	1.51	Up-regulation
B4GALT7	0.0185	1.51	Up-regulation
DLG3	0.0232	1.51	Up-regulation
SUOX	0.0255	1.51	Up-regulation
LOC102724250///LOC101930059///NBPF15///NBPF11///NBPF1	0.0256	1.51	Up-regulation
TSPAN4	0.028	1.51	Up-regulation
PDZD8	0.0326	1.51	Up-regulation
STRBP	0.0354	1.51	Up-regulation
VWA5A	0.0354	1.51	Up-regulation
KLK3	0.0362	1.51	Up-regulation
ZNF551	0.00819	1.5	Up-regulation
PROCA1	0.00864	1.5	Up-regulation
CD99	0.00986	1.5	Up-regulation
RARG	0.017	1.5	Up-regulation
LOC400748	0.0207	1.5	Up-regulation
TBL1XR1	0.0242	1.5	Up-regulation
NIPBL	0.0263	1.5	Up-regulation
TUBB7P	0.0301	1.5	Up-regulation
SAXO2	0.033	1.5	Up-regulation
NUP37	0.0337	1.5	Up-regulation
ZNRD1ASP	0.0342	1.5	Up-regulation
ALDH1B1	0.00578	1.49	Up-regulation
ARPP21	0.00792	1.49	Up-regulation
KLHDC8A	0.0109	1.49	Up-regulation
LOC101928841	0.0119	1.49	Up-regulation
PLD1	0.0123	1.49	Up-regulation
PTPRF	0.0126	1.49	Up-regulation
KCCAT333	0.0132	1.49	Up-regulation
SLC29A1	0.0148	1.49	Up-regulation
LINC00838	0.0155	1.49	Up-regulation
MIB2	0.0169	1.49	Up-regulation
TIMELESS	0.019	1.49	Up-regulation
PKLR	0.0199	1.49	Up-regulation
ODF3	0.0233	1.49	Up-regulation
MVP	0.0249	1.49	Up-regulation
ATP9B	0.0254	1.49	Up-regulation
GABRA2	0.026	1.49	Up-regulation
LOC100653296///LOC100288778///WASH1///LOC100134445///WASH7P///WASH5P///WASH2P///WASH3P	0.0272	1.49	Up-regulation
PABPC4L	0.0329	1.49	Up-regulation
ITGB3	0.00783	1.48	Up-regulation
PSME3	0.0119	1.48	Up-regulation
PEX11A	0.0202	1.48	Up-regulation
TTC5	0.024	1.48	Up-regulation
NPAS2	0.0271	1.48	Up-regulation
HCAR1	0.0271	1.48	Up-regulation
TTPAL	0.0322	1.48	Up-regulation
EDARADD	0.0328	1.48	Up-regulation
ST6GALNAC4	0.014	1.47	Up-regulation
MED23	0.0248	1.47	Up-regulation
ACSF2	0.026	1.47	Up-regulation
DOCK10	0.035	1.47	Up-regulation
CARD16	0.00886	1.46	Up-regulation
PROCR	0.0133	1.46	Up-regulation
TTC39C	0.0134	1.46	Up-regulation
CDC42BPA	0.0154	1.46	Up-regulation
USP31	0.0161	1.46	Up-regulation
OSBPL8	0.0189	1.46	Up-regulation
PTPDC1	0.0205	1.46	Up-regulation
PCMTD1	0.0223	1.46	Up-regulation
TMEM145	0.0245	1.46	Up-regulation
SRRM3	0.0247	1.46	Up-regulation
LOC101928995	0.0262	1.46	Up-regulation
GINS4	0.0281	1.46	Up-regulation
FNDC8	0.0314	1.46	Up-regulation
CCDC102A	0.0317	1.46	Up-regulation
ZCCHC12	0.0129	1.45	Up-regulation
LMNA	0.0181	1.45	Up-regulation
MIR146A	0.0193	1.45	Up-regulation
CNFN	0.02	1.45	Up-regulation
ATOH8	0.021	1.45	Up-regulation
POGK	0.0229	1.45	Up-regulation
BAGE	0.0249	1.45	Up-regulation
CRACR2A	0.0288	1.45	Up-regulation
SLC35A2	0.0297	1.45	Up-regulation
ANKFN1	0.0324	1.45	Up-regulation
NUFIP2	0.0334	1.45	Up-regulation
KCNC2	0.0357	1.45	Up-regulation
PTPRE	0.00803	1.44	Up-regulation
FAM69A	0.0145	1.44	Up-regulation
TIMM17A	0.0148	1.44	Up-regulation
C17orf51	0.0158	1.44	Up-regulation
SRPRA	0.0226	1.44	Up-regulation
SLC29A4	0.0258	1.44	Up-regulation
SETBP1	0.0284	1.44	Up-regulation
DOHH	0.0301	1.44	Up-regulation
MIR4321///AMH	0.0304	1.44	Up-regulation
SCARNA13///SNHG10	0.0306	1.44	Up-regulation
AGAP6	0.0316	1.44	Up-regulation
TNFSF12-TNFSF13///TNFSF12	0.0316	1.44	Up-regulation
TCERG1L	0.0338	1.44	Up-regulation
MR1	0.0343	1.44	Up-regulation
NBR1	0.0353	1.44	Up-regulation
RHOH	0.0113	1.43	Up-regulation
MIR7109///PISD	0.0131	1.43	Up-regulation
UHRF1BP1	0.0131	1.43	Up-regulation
PODN	0.014	1.43	Up-regulation
LOC100507389	0.0168	1.43	Up-regulation
LOC101928651	0.024	1.43	Up-regulation
ARFGEF3	0.0256	1.43	Up-regulation
WNK2	0.0301	1.43	Up-regulation
PGAM5	0.0317	1.43	Up-regulation
BCL2L10	0.0346	1.43	Up-regulation
GCAT	0.0364	1.43	Up-regulation
MGC45922	0.00767	1.42	Up-regulation
LOC100506558///MATN2	0.0135	1.42	Up-regulation
LRRC32	0.016	1.42	Up-regulation
RRN3P2	0.0206	1.42	Up-regulation
C11orf80	0.0214	1.42	Up-regulation
LINC01550	0.0345	1.42	Up-regulation
PIEZO2	0.0364	1.42	Up-regulation
AP4S1	0.0364	1.42	Up-regulation
GNPTAB	0.0144	1.41	Up-regulation
MCUB	0.0162	1.41	Up-regulation
FITM1	0.0187	1.41	Up-regulation
PCGF2	0.0194	1.41	Up-regulation
C9orf24	0.0206	1.41	Up-regulation
LOC101928433	0.0232	1.41	Up-regulation
TPM4	0.0244	1.41	Up-regulation
MAPRE3	0.0279	1.41	Up-regulation
ZDHHC1	0.0288	1.41	Up-regulation
TTC21A	0.031	1.41	Up-regulation
MYOD1	0.0312	1.41	Up-regulation
PCYT2	0.0131	1.4	Up-regulation
STXBP2	0.0133	1.4	Up-regulation
LINC00424	0.0152	1.4	Up-regulation
TRO	0.0159	1.4	Up-regulation
MAPT	0.0196	1.4	Up-regulation
EPHA3	0.0273	1.4	Up-regulation
BRINP3	0.0277	1.4	Up-regulation
LOC102723983///DAZAP2	0.0338	1.4	Up-regulation
NEK6	0.0357	1.4	Up-regulation
BAGE2///BAGE4	0.0312	1.39	Up-regulation
WDR54	0.0123	1.38	Up-regulation
ALDH16A1	0.0161	1.38	Up-regulation
LIN28B	0.0223	1.38	Up-regulation
PIGO	0.0257	1.38	Up-regulation
EGR1	0.0257	1.38	Up-regulation
SOAT1	0.0275	1.38	Up-regulation
OCLN	0.029	1.38	Up-regulation
POFUT2	0.0321	1.38	Up-regulation
PML	0.0325	1.38	Up-regulation
F2RL2	0.0331	1.38	Up-regulation
POLR3E	0.0155	1.37	Up-regulation
PDE5A	0.0199	1.37	Up-regulation
TTC12	0.0201	1.37	Up-regulation
DOK7	0.0236	1.37	Up-regulation
PCMTD2	0.0256	1.37	Up-regulation
RBM42	0.0304	1.37	Up-regulation
LOC101928524///PRPF18	0.0307	1.37	Up-regulation
EIF4G3	0.0135	1.36	Up-regulation
PLD5	0.0177	1.36	Up-regulation
ADCK5	0.018	1.36	Up-regulation
SLC15A2	0.0198	1.36	Up-regulation
SERTAD2	0.0267	1.36	Up-regulation
VAMP2	0.0311	1.36	Up-regulation
CHKB-CPT1B///CPT1B	0.0322	1.36	Up-regulation
INSL4	0.0324	1.36	Up-regulation
DIDO1	0.0325	1.36	Up-regulation
RASL10B	0.0363	1.36	Up-regulation
JADE2	0.0128	1.35	Up-regulation
TCHP	0.0157	1.35	Up-regulation
DGCR12	0.0188	1.35	Up-regulation
SLC35D2	0.0209	1.35	Up-regulation
PUM3	0.0216	1.35	Up-regulation
MIR3945HG	0.0237	1.35	Up-regulation
MATN1	0.0244	1.35	Up-regulation
RHOF	0.0253	1.35	Up-regulation
PDE4A	0.0273	1.35	Up-regulation
DBI	0.0286	1.35	Up-regulation
CYLC1	0.0287	1.35	Up-regulation
TOP3A	0.0326	1.35	Up-regulation
CAPS2	0.0363	1.35	Up-regulation
IGSF11-AS1	0.0364	1.35	Up-regulation
MPZL1	0.0144	1.34	Up-regulation
ARRB1	0.0163	1.34	Up-regulation
DMPK	0.0168	1.34	Up-regulation
NRIP3	0.0233	1.34	Up-regulation
LOC102723932	0.0241	1.34	Up-regulation
TSEN2	0.0242	1.34	Up-regulation
FARP2	0.0254	1.34	Up-regulation
LOC100506274	0.0299	1.34	Up-regulation
UQCRC1	0.0344	1.34	Up-regulation
LOC401098	0.036	1.34	Up-regulation
PTPRO	0.0364	1.34	Up-regulation
APOC4-APOC2///APOC4///APOC2	0.0154	1.33	Up-regulation
LOC145694	0.0169	1.33	Up-regulation
KCTD3	0.0169	1.33	Up-regulation
LINC01278	0.0175	1.33	Up-regulation
TRIM33	0.0213	1.33	Up-regulation
SUCLA2-AS1	0.0231	1.33	Up-regulation
IPO5P1	0.0301	1.33	Up-regulation
CR2	0.0339	1.33	Up-regulation
LINC01588	0.0143	1.32	Up-regulation
POM121L9P	0.0149	1.32	Up-regulation
PTGES	0.015	1.32	Up-regulation
ELK4	0.0176	1.32	Up-regulation
LOC102725436///PMS2P4	0.0207	1.32	Up-regulation
CCDC107	0.0251	1.32	Up-regulation
PPP1R14D	0.0258	1.32	Up-regulation
PHIP	0.0266	1.32	Up-regulation
GPR180	0.0272	1.32	Up-regulation
MEIOC	0.0276	1.32	Up-regulation
LOC100507506	0.0278	1.32	Up-regulation
ENO3	0.0294	1.32	Up-regulation
ZNF688	0.0298	1.32	Up-regulation
ADGRB3	0.0303	1.32	Up-regulation
RMDN2	0.0304	1.32	Up-regulation
CITED4	0.031	1.32	Up-regulation
LOC101930583///GOLGA8B///GOLGA8A	0.0332	1.32	Up-regulation
ACAA2	0.0339	1.32	Up-regulation
UROS	0.0364	1.32	Up-regulation
NCKAP5	0.0123	1.31	Up-regulation
LOC100133985	0.016	1.31	Up-regulation
LOC101927420	0.0173	1.31	Up-regulation
RGCC	0.0189	1.31	Up-regulation
IRAK3	0.0274	1.31	Up-regulation
C5orf58	0.0287	1.31	Up-regulation
STX17-AS1	0.0291	1.31	Up-regulation
S100A5	0.0309	1.31	Up-regulation
C3orf67	0.0326	1.31	Up-regulation
PROK1	0.0351	1.31	Up-regulation
MAB21L2	0.0187	1.3	Up-regulation
APOC2	0.0249	1.3	Up-regulation
RAB3B	0.0281	1.3	Up-regulation
LOC101929002	0.0315	1.3	Up-regulation
SERPINA1	0.0192	1.29	Up-regulation
TRPS1	0.0211	1.29	Up-regulation
EPHA5	0.0233	1.29	Up-regulation
NOV	0.0237	1.29	Up-regulation
DEFB104B///DEFB104A	0.0247	1.29	Up-regulation
TRNP1	0.0263	1.29	Up-regulation
SYCN	0.0274	1.29	Up-regulation
C1orf50	0.0319	1.29	Up-regulation
PDP2	0.0321	1.29	Up-regulation
STYK1	0.0345	1.29	Up-regulation
SUDS3	0.0351	1.29	Up-regulation
POR	0.0133	1.28	Up-regulation
ACOT12	0.0153	1.28	Up-regulation
SERPINA3	0.016	1.28	Up-regulation
PSORS1C3	0.0162	1.28	Up-regulation
ZMYM1	0.0185	1.28	Up-regulation
COL4A3	0.0217	1.28	Up-regulation
MYO10	0.0225	1.28	Up-regulation
SNORD112///MEG8	0.0233	1.28	Up-regulation
CDC14B	0.0237	1.28	Up-regulation
AIMP2	0.0274	1.28	Up-regulation
PGD	0.0329	1.28	Up-regulation
SYNE1	0.034	1.28	Up-regulation
ZNF585A	0.0352	1.28	Up-regulation
SRSF11	0.0363	1.28	Up-regulation
USP36	0.0364	1.28	Up-regulation
AKAP6	0.0366	1.28	Up-regulation
RBM25	0.0153	1.27	Up-regulation
CHEK1	0.0178	1.27	Up-regulation
VNN2	0.0208	1.27	Up-regulation
TTTY15	0.0226	1.27	Up-regulation
SNORA37	0.0226	1.27	Up-regulation
TRIM51	0.0239	1.27	Up-regulation
TTC30B	0.0241	1.27	Up-regulation
C1QTNF1-AS1	0.0262	1.27	Up-regulation
NOL4L	0.0344	1.27	Up-regulation
ZNF800	0.0365	1.27	Up-regulation
CISD3	0.0153	1.26	Up-regulation
COBLL1	0.0179	1.26	Up-regulation
TIMM50	0.0304	1.26	Up-regulation
LOC100507403	0.0308	1.26	Up-regulation
DIS3	0.032	1.26	Up-regulation
DPY19L2P2	0.0325	1.26	Up-regulation
LOC692247	0.0332	1.26	Up-regulation
MYH10	0.0194	1.25	Up-regulation
SMCO4	0.0225	1.25	Up-regulation
PMAIP1	0.0255	1.25	Up-regulation
PRKG1	0.0265	1.25	Up-regulation
CCDC191	0.0341	1.25	Up-regulation
GYPA	0.0164	1.24	Up-regulation
ADNP	0.0232	1.24	Up-regulation
LINC00284	0.0264	1.24	Up-regulation
MIR6132///ST7-OT3///ST7	0.0278	1.24	Up-regulation
RRM1	0.0324	1.24	Up-regulation
FETUB	0.0204	1.23	Up-regulation
LINC00564	0.0252	1.23	Up-regulation
TBC1D32	0.0345	1.23	Up-regulation
SLC25A37	0.0363	1.23	Up-regulation
ZNF395	0.0367	1.23	Up-regulation
MSC-AS1	0.0244	1.22	Up-regulation
LOC101930123///EEF2K	0.0281	1.22	Up-regulation
PTGER4P2-CDK2AP2P2	0.0286	1.22	Up-regulation
SPATA9	0.0315	1.22	Up-regulation
MCM10	0.0316	1.22	Up-regulation
TRIM13	0.0325	1.22	Up-regulation
ZNF394	0.0346	1.22	Up-regulation
IDI2-AS1	0.0359	1.22	Up-regulation
BDH1	0.0193	1.21	Up-regulation
LOC102724660///EFCAB3	0.0243	1.21	Up-regulation
HHLA3	0.0255	1.21	Up-regulation
OGFRL1	0.0265	1.21	Up-regulation
CACNG7	0.0266	1.21	Up-regulation
DUSP1	0.0278	1.21	Up-regulation
LINC01116	0.029	1.21	Up-regulation
SESN2	0.0324	1.21	Up-regulation
TPD52L3	0.0328	1.21	Up-regulation
SNX29	0.036	1.21	Up-regulation
LACRT	0.0362	1.21	Up-regulation
PLPP7	0.0363	1.21	Up-regulation
GKAP1	0.0363	1.21	Up-regulation
MTF2	0.0189	1.2	Up-regulation
LOC340107	0.0216	1.2	Up-regulation
RTN3	0.0216	1.2	Up-regulation
UBE2D4	0.0246	1.2	Up-regulation
LINC01426	0.0265	1.2	Up-regulation
MAF	0.0302	1.2	Up-regulation
PRR7	0.0329	1.2	Up-regulation
TUB	0.0347	1.2	Up-regulation
SLC35F5	0.0192	1.19	Up-regulation
KCNH1	0.02	1.19	Up-regulation
FAM175A	0.0249	1.19	Up-regulation
SPOPL	0.0312	1.19	Up-regulation
LOC100507424///ITFG2	0.0318	1.19	Up-regulation
LOC100506368	0.0338	1.19	Up-regulation
ZNF222	0.022	1.18	Up-regulation
SPINT3	0.0291	1.18	Up-regulation
CAPN6	0.0336	1.18	Up-regulation
ZBTB20	0.029	1.17	Up-regulation
SIRT5	0.0303	1.17	Up-regulation
SF1	0.0308	1.17	Up-regulation
TDRKH	0.0308	1.17	Up-regulation
ALG10	0.0339	1.17	Up-regulation
DMC1	0.035	1.17	Up-regulation
IFIT5	0.0362	1.17	Up-regulation
KATNBL1	0.0285	1.16	Up-regulation
SPG20	0.0288	1.16	Up-regulation
ST6GALNAC5	0.029	1.16	Up-regulation
ODC1	0.0305	1.16	Up-regulation
GNAS-AS1	0.0345	1.16	Up-regulation
XPO1	0.0349	1.16	Up-regulation
TEF	0.035	1.16	Up-regulation
OR2L1P	0.0356	1.16	Up-regulation
NAIP	0.0213	1.15	Up-regulation
CLPTM1L	0.0287	1.15	Up-regulation
PLP2	0.03	1.15	Up-regulation
TERB2	0.03	1.15	Up-regulation
ACSS1	0.0303	1.15	Up-regulation
TRAPPC11	0.0308	1.15	Up-regulation
MIR6741///PYCR2	0.0328	1.15	Up-regulation
STC2	0.0341	1.15	Up-regulation
LOC101927508	0.0346	1.15	Up-regulation
STXBP3	0.0355	1.15	Up-regulation
CACUL1	0.0252	1.14	Up-regulation
GOT1	0.0266	1.14	Up-regulation
ESR1	0.0272	1.14	Up-regulation
ATOH1	0.0321	1.14	Up-regulation
TGIF2-C20orf24///C20orf24	0.0253	1.13	Up-regulation
FXN	0.0298	1.13	Up-regulation
CHD3	0.0319	1.13	Up-regulation
CEBPA-AS1	0.0235	1.12	Up-regulation
SGPL1	0.0257	1.12	Up-regulation
SPTLC1	0.0281	1.12	Up-regulation
EFCAB2	0.0325	1.12	Up-regulation
HP09025	0.0271	1.11	Up-regulation
FXYD3	0.0308	1.11	Up-regulation
NHLRC2	0.0324	1.11	Up-regulation
LOC105375773	0.0321	1.1	Up-regulation
TRAK1	0.0323	1.1	Up-regulation
L3MBTL4	0.0338	1.1	Up-regulation
CASC4	0.0349	1.1	Up-regulation
CXorf40B///CXorf40A	0.0333	1.09	Up-regulation
SIVA1	0.0286	1.08	Up-regulation
CYB5R4	0.0358	1.08	Up-regulation
DESI1	0.0314	1.07	Up-regulation
KDM4B	0.0317	1.07	Up-regulation
LINC01351	0.0361	1.07	Up-regulation
AGT	0.033	1.06	Up-regulation
LOC646241	0.034	1.05	Up-regulation
PCDHA10	0.0356	1.04	Up-regulation
PAM16	0.0327	1.03	Up-regulation
COG8///PDF	0.0353	1.03	Up-regulation
FAM53B	0.0358	1.03	Up-regulation
NHEG1	0.0363	1.03	Up-regulation
PICK1	0.0346	1.02	Up-regulation
POLI	0.0362	-1	Down-regulation
TSPAN12	0.0336	-1.03	Down-regulation
LOC101927272	0.0354	-1.03	Down-regulation
OTUD1	0.0364	-1.03	Down-regulation
LMTK3	0.036	-1.04	Down-regulation
IMP4	0.0278	-1.06	Down-regulation
BAG4	0.0308	-1.06	Down-regulation
SFXN2	0.031	-1.06	Down-regulation
TMEM267	0.0318	-1.06	Down-regulation
LOC389834	0.0358	-1.06	Down-regulation
ZBTB38	0.0359	-1.06	Down-regulation
RPF1	0.0283	-1.07	Down-regulation
THBS2	0.0327	-1.07	Down-regulation
GYPE	0.035	-1.07	Down-regulation
SLC6A8	0.035	-1.07	Down-regulation
LOC102724611	0.0351	-1.07	Down-regulation
SFPQ	0.0279	-1.08	Down-regulation
BLACAT1	0.0349	-1.08	Down-regulation
OPLAH	0.0279	-1.09	Down-regulation
ANXA4	0.0311	-1.09	Down-regulation
KIAA0141	0.0343	-1.09	Down-regulation
SLC4A8	0.0365	-1.09	Down-regulation
F12	0.0271	-1.1	Down-regulation
CSNK1G3	0.0295	-1.1	Down-regulation
CEP95	0.0345	-1.1	Down-regulation
CDV3	0.0361	-1.1	Down-regulation
NET1	0.0367	-1.1	Down-regulation
CTTNBP2NL	0.0277	-1.11	Down-regulation
SLCO2B1	0.0319	-1.11	Down-regulation
CHD9	0.032	-1.11	Down-regulation
PIFO	0.0328	-1.11	Down-regulation
KCNK15	0.036	-1.11	Down-regulation
MYO5B	0.0232	-1.12	Down-regulation
SHCBP1	0.0256	-1.12	Down-regulation
RNF175	0.0279	-1.12	Down-regulation
TP53BP1	0.0298	-1.12	Down-regulation
CS	0.0325	-1.12	Down-regulation
PKIA	0.0353	-1.12	Down-regulation
RAB22A	0.0259	-1.13	Down-regulation
SBF2	0.031	-1.13	Down-regulation
CR1	0.0321	-1.13	Down-regulation
NORAD	0.0338	-1.13	Down-regulation
[truncated: 2,086 more rows]
